# Supplementary material for: Sodium/glucose cotransporter 1-dependent metabolic alterations induce tamoxifen resistance in breast cancer by promoting macrophage M2 polarization
Source: Cell Death Dis. 2021 May 18;12(6):509. doi: 10.1038/s41419-021-03781-x (PMC8131586; doi:10.1038/s41419-021-03781-x)
Supplement: Supplementary file 9 — Table S1 [file 41419_2021_3781_MOESM9_ESM.xlsx]

## Sheet: supplement - LC-MS
id	MS2 name	MS2 score	MS1 name	MS1 ppm	type	mzmed	rtmed	QC01_neg.QC01	QC02_neg.QC02	QC03_neg.QC03	C1_neg.C1	C10_neg.C10	C11_neg.C11	C12_neg.C12	C13_neg.C13	C14_neg.C14	C2_neg.C2	C3_neg.C3	C4_neg.C4	C5_neg.C5	C6_neg.C6	C7_neg.C7	C8_neg.C8	C9_neg.C9
32	Dihydroxyacetone	0.994			MS2 forward	71.0141	107.722	42143.8	37660.1	33584.3	32490.4	35609.8	38108.1	35334.7	34846	31462.4	37224.3	32852.3	58331.3	43434.1	38127.4	21976.4	33372.3	21457.7
42	Acetohydroxamic acid	0.9988			MS2 forward	74.0248	332.045	10234.2	7716.24	8149.56	11523.6	11549.2	11485.8	9816.69	9974.62	7352.85	7873.87	10912.2	8909.39	14162.2	10779.8	12096.1	12305.5	4494.07
108	Pyruvate	0.8966			MS2 reverse	87.0093	40.5885	196956	188411	204773	1.47041e+06	261950	31657.5	33453.5	34943.7	34590.2	16742.4	14573.1	16198.1	14341.4	18348.4	21358.3	36509.6	31115.9
116	L-Alanine	0.9916			MS2 forward	88.0406	326.649	30181.9	25677.3	24291.3	38078.4	42545.2	21769.4	29324.9	18660.5	30000.8	18229.2	27234.1	44715.7	16803.8	31193	57832	44215.6	25444.9
125	lactic acid	0.9782			MS2 forward	89.0244	107.353	111324	108073	123736	69455.5	141802	121621	123018	128581	133763	72892.7	80912.9	72773.9	69136.5	73444.5	74615.4	122289	129781
147					Unmapped	93.038	24.2765	290216	280480	255384	79460.4	21156	212470	232520	441589	402292	494152	621076	29418.6	2634.45	303506	241154	57706.7	197308
154			Silicic acid;Methanesulfonic acid;Methanesulfote	23.0742660549328;20.8359161187203	MS1 mz matched	94.9813	614.345	1.19134e+06	1.15423e+06	1.3054e+06	1.32928e+06	1.39646e+06	1.2734e+06	624607	1.49052e+06	764321	686263	1.38692e+06	979101	806242	1.25757e+06	1.38176e+06	1.23294e+06	609402
185					Unmapped	99.0063	343.245	305542	277607	248568	288958	271131	270160	129330	279185	282165	281827	286883	160000	289701	160612	250632	295023	253493
202					Unmapped	101.061	48.278	144531	120112	123915	158502	169156	115135	131482	212724	142258	117250	156028	179102	44510.5	81327.9	99826.1	174460	56747.2
209					Unmapped	102.056	375.839	22598.1	18966.2	16020.1	15811.5	37100.4	16901.5	21096.8	16689.9	21717.5	17770.4	19787.5	28144.2	20265.8	40845.6	53012.5	21707.5	26867.4
214					Unmapped	103.04	232.789	14647.4	10858.4	10506.7	4728.93	11797.5	986.679	3284.83	11471.5	21642.7	31584.1	14174.8	34750	1384.37	2590.04	18203.8	5089.32	4364.34
219	L-Serine	0.9664			MS2 forward	104.035	356.973	10281.4	9054.4	9925.51	15377.4	10833.3	19750.5	11771.6	8548.91	3570.32	4473.74	7711.57	2067.92	24784.5	16422.4	6797.77	11743.1	6007.17
237					Unmapped	107.054	24.3325	25151	18421.2	30464.4	15080.9	15157	3820.46	5543.83	13976.6	10887	11468.1	9657.63	18975.4	15778.6	4174.14	140682	12301.9	127367
239	p-Cresol	0.943			MS2 reverse	107.05	38.641	12219.2	9423.7	13820.2	19219.9	13196.2	11141.3	9719.4	10065.2	8553.91	9370.46	10256.8	10810.2	14219.8	13385.3	24558.7	9119.52	18879.1
248					Unmapped	109.041	353.032	32919.9	28559.5	27814.4	31705.5	38722.5	35941	34113.6	36053.3	25076.3	32285	38399.5	28914.1	45115.2	39114.9	28554.9	28580.3	22270.7
260	Uracil	0.9996			MS2 forward	111.02	113.544	26434	28299.2	28118.4	5670.51	20140.4	8859.72	22804.5	23914.9	65687.2	42736	17274.9	51637.2	6751.58	4895.8	7433.18	5430.28	10588.9
268	Creatinine	0.9262			MS2 forward	112.052	160.461	5994.83	6026	5998.96	3266	3617.68	2077.07	2591.53	2500.68	2454.04	2388.78	2846.23	3087.87	3683.91	1325.24	31232.5	3088.68	28585.4
281	Maleamic acid	0.9582			MS2 reverse	114.02	40.711	30200.9	26213.5	32618	212901	36988.7	2830.31	1363.1	1385.68	1479.84	1844.98	1517.08	1747.13	173421	236644	42848.1	1758.36	10724.4
286	L-Proline	0.9595			MS2 forward	114.056	292.158	152645	130919	121007	125458	142576	109283	144184	133555	171886	140511	163748	196750	131242	103820	124210	136314	193589
291					Unmapped	114.98	307.381	41798	39724.6	38689.3	41719.7	40053.2	34382.4	38211.8	40408.2	44063.1	40995.1	46204.1	41293.3	47961.7	41427.4	44631.8	44865.8	41847.2
293					Unmapped	115.021	215.693	44641.6	43729.9	42676.1	47439.3	42876.9	31032.1	35480.8	33972.8	40379.5	36579.8	45128.2	40491.7	6653.67	21668.9	69885.8	51919.3	59312.5
295					Unmapped	115.041	73.2125	2.40109e+06	2.03433e+06	1.98214e+06	2.46651e+06	3.37427e+06	1.5655e+06	1.65016e+06	3.36291e+06	3.13367e+06	2.43582e+06	3.14194e+06	4.44805e+06	64476.6	610909	1.58488e+06	2.78492e+06	102902
299			Diazenedicarboxamide;	15.4868933861941;	MS1 mz matched	115.081	26.224	42283.4	23910.7	26386.7	25394.2	28563.7	24691.6	25865.5	24184.6	90947.3	22744.1	26763.6	44132.1	50125	28053	22968.8	30207.3	22607.7
315	L-Valine	0.9965			MS2 forward	116.072	280.869	255688	213046	237210	282836	264985	292119	268031	239113	159361	186658	253792	172676	405220	313891	331446	261081	85221
323					Unmapped	116.96	307.943	19056.2	18618.1	17814.6	19493.2	18946.9	17520.3	18215	18254.9	20102.3	19459.6	19788.1	19169.4	20688.6	18239.3	19093.1	19962.7	19972.1
326	Succinate	0.9955			MS2 forward	117.02	366.609	50866.7	46471.6	37361.8	40649	67071.6	34694.9	42983	47252.6	56144.4	50417.7	41439.2	58225.2	34006.2	43059.8	110533	45824.1	57437.7
333	2-Methyl-3-hydroxybutyric acid	0.7784			MS2 forward	117.055	148.523	13899.5	12237	11263.2	2259.4	4120.4	5828.43	6371.21	8425.95	13985.2	74388.5	19427.1	70411	1079.6	356.454	39035.3	4684.47	35734
343	L-Threonine	0.9906			MS2 forward	118.051	332.094	84510.7	68739.9	66954.7	95745.1	93010.1	92542.1	80570.4	85092.7	57789.4	68454.3	95312.6	67685.1	129989	89811.4	97796.5	95191.9	30863.4
381			Benzoic acid;4-Hydroxybenzaldehyde;3-(2-Furanyl)-2-propenal;2-Hydroxybenzaldehyde;Benzoate;Benzoic acid;Benzenecarboxylic acid;Phenylformic acid;Dracylic acid;Aromatic acid;Aromatic carboxylic acid;4-Hydroxybenzaldehyde;p-Hydroxybenzaldehyde;3-Hydroxybenzaldehyde;Salicylaldehyde;o-Hydroxybenzaldehyde;2-Hydroxybenzaldehyde;Tropolone	-22.775101192111;-22.775101192111;-22.775101192111;-22.775101192111;-22.9438988894618;-22.9438988894618;-22.9438988894618;-22.9438988894618;-22.9438988894618;-22.9438988894618	MS1 mz matched	121.03	38.569	107518	110735	126128	103133	103979	75037.5	83109.6	234686	154986	125227	171246	188299	152006	49537.1	19499.2	130231	29360
387	Nicotinate	0.9988			MS2 forward	122.025	205.146	6647.12	6624.06	6434.11	2073.95	3198.18	10090.2	13421.4	2225.15	1881.75	2112.84	2680.58	2134.9	2445.71	6880.66	30652.5	2060.77	1563.75
390	Betaine aldehyde	0.9824			MS2 reverse	122.061	108.684	96448.6	86138.4	86348.9	96925.2	90259.9	79104.1	88272.5	94903.1	63009.9	63476.9	103475	57711.2	129527	89744.5	131100	110909	27876
393			trans-1,4-Dichlorobutene;trans-1,4-Dichloro-2-butene	2.41965	MS1 mz matched	122.976	80.5685	7.91379e+06	8.99788e+06	9.86802e+06	3.23396e+06	2.14187e+06	1.0591e+07	4.36163e+06	1.09233e+07	1.1891e+07	1.14003e+07	657745	1.1799e+07	1.21445e+07	8.91616e+06	1.2253e+06	1.1437e+07	2.07478e+06
407	Taurine	0.8311			MS2 forward	124.008	278.555	20852.7	20100.2	18962.7	17594.7	16838.7	38745.2	42392.5	18533.5	14432.1	15338	19728.1	17353.8	20286	17211.7	6271.17	14688.8	11124.1
415	D(-)-beta-hydroxy butyric acid	0.6878			MS2 reverse	125.025	37.844	117977	109969	108500	163486	93802.8	39570.7	49526.4	110803	135312	144048	177328	246031	6722.05	32424.3	264644	127249	43094.8
418	Thymine	0.9993			MS2 forward	125.036	353.069	11163.4	10032.1	10705.8	9781.3	11606.9	13977	11218.1	13018	8593	11473.6	12081.2	9740.19	17774.8	15723.9	9569.43	9940.9	7260.33
444	Glyceric acid	0.6895			MS2 reverse	127.001	341.279	39272.2	40509.5	42675.5	38615.2	36330.2	40271.3	38402.3	39377.6	40332.1	44221.8	43908.8	39218.7	50347.9	39221.5	42510.9	44821.9	35147
453					Unmapped	127.646	280.227	25427.6	21159.8	16213.6	33052.3	19190.1	23259.5	24086.7	21708.7	22742.6	19631.9	22768.3	15730.2	30529.8	24120.9	35799.8	30593.4	22544.3
459	O-Acetyl-L-serine	0.8148			MS2 forward	128.036	353.05	78140.8	64369.3	65377.9	69463.8	94802.7	85233	74091.2	84383.1	54469	78512.9	83588.3	69096.1	108064	105842	68315.4	69915	60858.8
483	ketoisocaproic acid	0.8238			MS2 forward	129.057	48.278	1.29854e+07	1.19127e+07	1.2474e+07	1.69308e+07	15251170	1.08661e+07	1.16591e+07	1.67354e+07	1.33803e+07	9.7797e+06	1.60739e+07	1.68659e+07	90318.5	5.68672e+06	8.20508e+06	1.78011e+07	1.63208e+06
487			Methyl hydrogen fumarate;Itaconic acid;Gamma-delta-Dioxovaleric acid;2,5-Dioxopentanoate;Citraconic acid;Glutaconic acid;Mesaconic acid;2-Pentendioate;2-Hydroxyglutaric acid lactone;Ethyl isovalerate;Isoamyl聽聽acetate;Heptanoic acid	-14.5543345167494;-14.5543345167494;-14.5543345167494;-14.5543345167494;-14.5543345167494;-14.5543345167494;-14.5543345167494;-14.5543345167494;-14.5543345167494;-19.9347575775833;-19.9347575775833;-19.9347575775833	MS1 mz matched	129.097	26.463	38696.5	20747.7	29923.6	17842.2	38240.8	44557.5	24983.4	23352.7	26113.2	21481.1	24170	24592.6	18053.8	37866.8	975149	27571.5	19890.7
493	N-Acetyl-L-alanine	0.983			MS2 forward	130.051	239.977	2873.83	2512.8	2687.46	1748.46	2980.4	966.305	1445.3	1758.43	3463.12	2807.09	2325.36	5224.66	1416.72	971.938	4361.74	2426.59	4648.99
494	Hydroxyproline	0.7182			MS2 forward	130.051	325.702	12318	9738.14	9253.58	2960.75	6222.09	4521.95	10229.2	4302.92	19087.5	3567.97	6318.65	8612.9	2908.12	6804.71	15707.5	2572.15	78127.7
498					Unmapped	130.065	29.2705	22466.6	27422.8	24053.2	161805	53809.9	21634	26458.6	21054	22929.7	17750.8	30492.7	3370.23	37503.3	89278.3	47978.9	21789.2	20656.3
500	L-Leucine	0.9609			MS2 forward	130.088	245.683	1.28888e+06	1.05699e+06	1.09236e+06	1.53916e+06	1.19845e+06	1.32583e+06	1.42179e+06	2.07793e+06	584705	591417	1.21601e+06	571460	2.58205e+06	1.61595e+06	1.71315e+06	1.38377e+06	698365
513	L-Asparagine	0.9886			MS2 forward	131.046	356.583	16244.5	15179.7	12454.6	13257.1	19401.2	12543.1	16493.9	17370.4	23192.7	13519.4	15360.6	31675.6	14906.4	16499	9295.55	13738.4	31148.1
517	Hydroxyisocaproic acid	0.8841			MS2 forward	131.071	124.112	93538.2	85689.8	75506.8	22921.1	32447.8	41515.8	60296.8	67092.6	92974.4	161930	121304	180094	6011.41	12195.3	70082.5	25702.8	204197
519					Unmapped	131.083	494.034	75627.9	80466	87869.1	86694.9	58866.9	86174.4	75757.6	72904.4	92127.9	66599	94683.9	79714.4	103700	82123.3	50400.3	82182.6	70533.5
528	D-Aspartic acid	0.9133			MS2 forward	132.03	381.821	8750.94	7096.56	7996.47	8635.55	11044.3	12197.2	8764.69	9168.63	8764.19	5075.88	7275.43	7361.06	16201.5	12450.9	6751.41	8997.55	15929.4
550	Adenine	0.9616			MS2 forward	134.048	151.696	99623.6	83403.9	81985.9	6886.21	7905.7	605083	752936	17379.6	7869.41	6757.08	28034.8	7540.27	4326.14	4817.97	19471.1	7611.87	11403.1
563	L-Threonate	0.7581			MS2 forward	135.03	298.478	14706.7	11612.6	10905.9	12877.4	25829.8	10232.3	12848.5	8818.16	13774.9	11890.6	12571.3	26564.9	18262.1	9684.39	41169.2	12649.4	19314.4
564	Hypoxanthine	0.9515			MS2 forward	135.032	160.442	63915.8	57461.7	58365.1	7210.7	17733.4	143479	152204	10670.7	8517.04	21126.9	15282.1	28896.9	296918	135374	5966.96	5058.55	3938.86
585	Urocanic acid	0.9929			MS2 reverse	137.033	26.335	13849.7	13501.7	15407.6	15654.9	14281.9	12504.9	11520.7	12627.6	14071.1	12784.9	13695.2	14365	10810.8	14789	9918.8	47661.5	10214.8
600					Unmapped	138.056	107.88	136148	119070	118604	108377	117195	73178.3	106174	135904	172556	86628	165003	157623	106564	74056.4	123958	122102	68912.2
619					Unmapped	140.587	340.682	64857.8	65107.7	71149.7	69842.6	77241	63786.1	65548.5	68751.5	76471.1	70838.8	81386.9	71369	76496.3	70291.7	65683.8	80028.7	61359.1
624	2-Oxoadipic acid	0.9682			MS2 forward	141.018	340.659	2.79171e+07	2.75533e+07	2.75317e+07	2.81695e+07	2.82548e+07	2.58479e+07	2.79782e+07	2.86277e+07	2.79028e+07	2.9231e+07	3.04687e+07	2.89816e+07	3.22667e+07	2.90755e+07	2.80671e+07	3.05244e+07	2.36814e+07
625	Oxoadipic acid	0.6039			MS2 forward	141.023	26.361	19715.6	12909	14037.6	40834.2	17460.7	14349.3	16354.7	20518.5	18772.6	15750.3	17259.3	20483	10676.9	50789.5	28098.8	16885.4	19814.1
643	L-Carnitine	0.8473			MS2 reverse	142.087	111.473	21352.6	14476.6	19702.6	67929.7	19135.6	10006.7	9695.38	5578.68	4618.16	4919.85	5752.68	7011.75	47410.4	117385	49489.3	7206.47	22509.7
650	Erythritol	0.739			MS2 forward	143.035	283.738	68582.1	65955.2	56567.4	74765	74168	61714.8	63369.6	126763	60740.7	95593.2	75594.9	64755.7	112449	76270.7	77722.2	119664	25253.8
659	Caprylic acid	0.6656			MS2 reverse	143.108	55.704	407044	223249	250350	480816	192400	208074	200133	96719.9	103097	425659	96319.5	116742	1.75954e+06	143443	545003	598794	370764
669			2-Keto-glutaramic acid;2-Oxoglutaramate;2-Oxoglutaramic acid;alpha-Ketoglutaramate;2-Ketoglutaramate;4-Oxoglutaramate;4-Ketoglutaramate	10.2890626270417;10.342152891445;10.342152891445	MS1 mz matched	144.03	280.869	84971	75709.8	81912	79861.2	94807.5	93686.3	89327.2	105754	66408.2	80167.1	88901.2	76023.9	112394	113722	72665	84122.7	69148.6
699	L-Glutamine	0.9465			MS2 forward	145.063	353.032	1.37617e+06	1.12272e+06	1.15616e+06	1.26359e+06	1.44952e+06	1.52782e+06	1.33507e+06	1.49865e+06	936372	1.27631e+06	1.4612e+06	1.1827e+06	2.06325e+06	1.674e+06	1.07522e+06	1.12005e+06	853611
702			Oxoglutaric acid;3-Oxoglutaric acid;2-Oxoglutarate;Oxoglutaric acid;2-Ketoglutaric acid;alpha-Ketoglutaric acid;Oxaloacetate 4-methyl ester;5-Hydroxy-2,4-dioxopentanoate;Methyloxaloacetate;Dehydro-D-arabinono-1,4-lactone;(5R)-3,4-Dihydroxy-5-(hydroxymethyl)furan-2(5H)-one	4.33612757469538;4.33612757469538;4.33612757469538;4.33612757469538;4.33612757469538;4.33612757469538;4.33612757469538	MS1 mz matched	145.099	504.64	72681.9	90018.7	77935.5	99658.2	100625	109654	82668.7	102275	85727.8	100300	120038	73054.5	111399	91870	92527.3	119839	36654.2
710	L-Glutamate	0.9964			MS2 forward	146.047	375.402	157346	122703	98702.7	97432.2	257416	116500	133647	103260	131027	108056	128749	189826	159769	285818	368172	141737	187156
715			N-(2-Hydroxyethyl)-morpholine N-oxide;Fagomine;(2R,3R,4R)-2-Amino-4-hydroxy-3-methylpentanoic acid;Fagomine;N-Hydroxy-L-isoleucine;(4S)-4-Hydroxy-L-isoleucine;Hydroxyisoleucine	9.90349121578678;9.90349121578678;9.90349121578678;10.1978727238951;10.1978727238951;10.1978727238951	MS1 mz matched	146.083	255.451	22756.4	19746	17552	24313.1	24629.9	13189	12890	21645.6	17307.3	15251.3	25230.9	18072	34945.9	13277.6	28008.3	25714.9	4738.95
724	7-Methylxanthine	0.9571			MS2 reverse	147.03	103.794	119327	113485	104011	102959	92429.3	117049	113143	155534	104433	115296	84850.5	122532	145018	135448	86862.5	168504	49860.4
729			Hydroxylated lecithin;O-Carbamoyl-L-serine;beta-L-Aspartylhydroxamate;(2S,3S)-3-Hydroxyasparagine	-19.1633267884786;-19.1173967432231;-19.1173967432231;-19.1173967432231	MS1 mz matched	147.046	238.159	106075	88400.1	93953.3	110055	104329	105322	109833	104052	70799.3	82225.6	114797	94333.3	173439	103242	139007	122261	26051.6
734	Mevalonic acid	0.9921			MS2 reverse	147.066	154.09	24319	23205.2	23525.9	3987.09	3876.72	132928	118116	6605.47	4539.29	4958.64	7700.12	3535.25	5409.12	90765.1	13739.3	4360.74	2230.67
742	L-Methionine	0.9998			MS2 forward	148.044	263.604	41426.9	34354.5	33903.8	45167	36123	45062.4	46464.3	39889.3	21925.2	27702.1	42495.3	24084.4	74570.2	44568.7	45768.3	47183.8	18030.9
756	3-Hydroxymandelic acid	0.6788			MS2 reverse	149.025	46.9775	15214	22744.8	15659.5	16929	9225.97	20766.4	15387.6	21241.3	29383.2	22528.8	25915.8	44691.2	20715.5	18046.1	18246.9	21055.3	15947.8
758	D-Ribose	0.9951			MS2 forward	149.046	282.178	52229.3	47678.6	46918	98270.7	60692.1	61833.1	51427.8	107337	45515.4	69870.1	66596.8	57052.7	86820.3	65426	38428.6	95835.8	23275.6
784	Xanthine	0.92			MS2 forward	151.026	203.99	24068.9	21454.2	20849.3	26044.4	29286.7	26629.7	37872.3	18445.4	13084.6	30301.5	45019	30438.6	26215.9	4195.45	6569.64	28113.3	4891.6
787	Vanillin	0.8508			MS2 forward	151.04	43.809	50843.5	55472.6	64343.3	43696.5	30303	35199.5	39677.1	42641.4	48333.5	49953.2	39712.6	44364.4	37204.7	33411.8	17275.7	31426.5	20849.5
790	Glycerol	0.9738			MS2 forward	151.061	231.659	2154.91	2513.08	2508.69	1846.78	2307.02	964.821	698.407	830.208	1233.95	1500.79	1003.59	1829.7	2619.45	555.296	6364.35	2089.78	8794.32
817	L-Histidine	0.9889			MS2 forward	154.063	358.343	120159	89351	94014.7	135413	156851	151615	125257	124729	81504.7	95063.9	148231	105488	226088	144569	109303	127493	105012
829			Bromobenzene	-23.6468	MS1 mz matched	154.954	26.461	53207.4	50980.6	48255.4	59283.6	58344	44492.3	45495.3	51302	58321.5	49978.5	57138.4	60454.6	39053.3	50873.3	40708.4	53429.7	50750.1
847					Unmapped	155.912	184.061	64058.1	62255.1	65081.6	66036.8	59911.5	49624.3	60751.7	77941.3	70374.8	65913.6	69182.7	58092.1	63648	57215.7	58095.3	67504.7	50897.2
861					Unmapped	156.927	406.36	14838.3	15214.2	13044.1	15667	15320.3	15283.7	14702.2	13036	15040.4	13939.2	11988.3	13822.4	16125.5	15245.1	12478	14046.6	14614.8
863			1,2-Bis(chloromethoxy)ethane	8.78599	MS1 mz matched	156.991	307.235	263977	228565	220084	262433	236263	181138	220204	240368	263014	243175	290947	245502	326066	232205	252418	260761	227949
867	Allantoin	0.9945			MS2 forward	157.037	174.186	23967.3	18385.9	19677.9	10396	14112.9	5923.09	7763.01	8869.44	8104.64	6560.44	8537.65	8667.43	11674.6	5036.3	107762	10385.2	97372.1
870	5,6,7,8-tetrahydro-2-Naphthoic Acid	0.8822			MS2 forward	157.062	183.922	7387.54	6014.94	5969.36	10573.1	43208.2	6638.32	7670.28	38982.7	37075.9	43177	6342.07	40758.3	7710.43	7518.82	5555.63	41039.6	39443.5
893	Kojic Acid	0.9084			MS2 reverse	158.046	82.3445	26429.3	24030.8	22557.6	19780.3	58849.5	21950.9	28595.6	14810.7	12253.8	20783.3	12208.7	61670.4	11792.8	19773.9	19313.2	24390.7	17903.2
897			L-Hexahydro-3-imino-1,2,4-oxadiazepine-3-carboxylic acid;	-15.9400855267811;	MS1 mz matched	158.062	34.7495	153933	165031	192172	277210	225172	303828	288344	335425	223360	265841	309310	205642	415841	325255	65609.1	354768	19366.3
899			Calystegine A6;N-Acetylvaline;Valerylglycine;Turicine;4-Hydroxystachydrine;2-Methylbutyrylglycine;Betonicine;5-Acetamidovalerate;Isovalerylglycine;Medicanine;3-Dehydrocarnitine;Calystegin A3;Calystegine A7;5-Acetamidopentanoate;(-)-Betonicine;Betonicine;3-Hydroxystachydrine;Calystegin A3;Calystegine A3	-15.9865943873978;-15.9865943873978;-15.9865943873978;-15.9865943873978;-15.9865943873978;-15.9865943873978;-15.9865943873978;-15.9865943873978;-15.9865943873978;-15.9865943873978;-15.9865943873978;-15.9865943873978;-15.9865943873978;-15.7144248991777;-15	MS1 mz matched	158.083	179.502	8868.33	8563.63	8561.49	30777.7	8671.04	5602.31	4657.1	4256.24	1394.31	4214.76	3882.25	3801.27	24550.3	36017.8	18886.1	1827.03	16564.2
918	(R)-2-Hydroxycaprylic acid	0.8829			MS2 reverse	159.103	124.108	41069.1	38901.7	30329.7	20824.7	24272.3	28293.3	25515.7	29593.5	43006.2	23726.3	39493.4	113900	18769.8	17183.2	180797	26869.8	82890.5
925			4-Acetylimidazo[4,5-c]pyridine;	17.4985660014339;	MS1 mz matched	160.062	357.139	6788.13	5006.99	4423.93	2567.74	26195.6	9404.48	5374.23	5422.29	1393.59	6193.97	2369.7	11718.8	33150.1	17101.3	59025.6	3016.24	1260.42
926	Glucosamine	0.6435			MS2 reverse	160.062	257.539	6866.46	5629.01	5825.92	6508.59	17744.3	4388.64	5378.59	3089.04	2753.03	4701.1	3550.64	16914.8	7404.87	5377.02	4067.37	5841.06	3503
943	D-Tagatose	0.6503			MS2 forward	161.046	352.25	8303.29	7604	6607.02	8160.55	8609.11	5741.8	7228.63	6576.31	8205.98	6406.65	10501.5	13120.3	7917.91	6543.43	7907.27	7226.23	4642.27
954			3-Methyldioxyindole;4-(3-Pyridyl)-3-butenoic acid;3-Methyldioxyindole;3-Hydroxy-3-methyloxindole;4-Oxo-1-(3-pyridyl)-1-butanone;gamma-Oxo-3-pyridinebutal;4-Oxo-4-(pyridin-3-yl)butal;3-Succinoylsemialdehyde-pyridine	4.11803197051449;4.11803197051449;4.29281144190517;4.29281144190517	MS1 mz matched	162.056	223.058	7914.6	6683.26	6610.51	7440.46	7799.77	7187.17	8397.41	7655.84	7424.17	7710.68	7621.33	7398.17	7946.45	7495.46	6401.52	7632.39	6881.75
963	Phenylpyruvate	0.9946			MS2 forward	163.041	44.9	44100.9	69215.1	62548.3	35474.9	68475	17634.7	29890.4	37410.8	49782.2	20888.3	53374.7	88420.1	13973	39205.2	97437.3	78130.2	27913.2
973	DL-Methionine sulfoxide	0.6929			MS2 reverse	164.039	346.44	4324.36	3738.18	3778.37	5232.73	6535.84	4794.44	4479.15	3856.6	2942.73	3530.91	3762.67	4727.4	5964.19	5577.05	5169.52	4335.28	5150.15
978	L-Phenylalanine	0.9917			MS2 forward	164.073	238.159	807534	667375	712782	820184	795868	775424	861830	788156	542450	629102	881907	694122	1.30007e+06	778282	1.05179e+06	940456	177329
989	3-Methoxy-4-hydroxyphenylethyleneglycol	0.8962			MS2 reverse	165.056	110.752	118697	98373.2	97396.2	32410.2	95637.5	42461.1	59459	89140.4	132199	155747	181149	374464	5635.01	11194	125536	56465	83518.8
1000	Pyridoxal (Vitamin B6)	0.9907			MS2 forward	166.051	106.81	312564	358998	329859	261688	272526	199911	234548	321810	437624	386252	449129	445168	202212	146100	284940	284577	185361
1028	Pyridoxine	0.9649			MS2 forward	168.067	108.736	1.01151e+06	926322	876614	1.01911e+06	955356	805824	995368	997044	671843	656704	1.20247e+06	589422	1.52485e+06	925288	1.40088e+06	1.18752e+06	220637
1036	Citramalic acid	0.7562			MS2 forward	169.012	131.802	44780.9	28946.8	38956.5	40451.5	46500.9	32392.7	35102.4	36443.4	25519.7	16393.7	21287.8	71814.5	97950	39034.3	32428.8	51334.5	18443.8
1041	3-Hydroxyanthranilic acid	0.8503			MS2 reverse	169.063	143.637	6639	5158.1	5433.09	26416.8	5393.86	2963.33	2797.38	2885.7	2398.81	2469.84	8083.69	2207.07	4156.79	6460.98	4156.59	3251.89	4704.94
1046			1,4-Ipomeadiol;cis-3-Hexenyl pyruvate;1-Methyl-4-phenylpyridinium;N-Methyl-4-phenylpyridine;Cyperquat	24.8215263032407;24.8215263032407;8.91432535548298	MS1 mz matched	169.099	112.148	16484.2	16871.3	15557.6	102641	14126.8	59327.7	70075.6	2295.28	49137.3	50993.1	1741.66	44653.9	73524.2	135984	59266.4	80867.5	20845.2
1047	3-Hydroxycapric acid	0.9995			MS2 reverse	169.124	48.869	43018.8	48318.5	50122.8	26031.8	17936.4	76802.9	78579.4	35052.6	75120.1	29097	48396.9	45270.9	8246.37	10944.6	102527	25970.9	56829.1
1064	Glycerol 3-phosphate	0.9992			MS2 forward	171.007	367.343	3385.47	3167.95	3185.61	1790.02	5297.91	1865.29	2622.41	3412.53	5545.98	6628.87	3909.79	4445.59	942.254	1266.48	2707.29	2700.18	2634.32
1066			Phenyl acetate;Acetylphenol;Acetic acid,phenyl ester;Toluate;p-Toluate;p-Toluic acid;4-Methylbenzoic acid;Toluenecarboxylic acid;Crithminic acid;4-Hydroxyphenylacetaldehyde;2-(4-Hydroxyphenyl)acetaldehyde;Benzylformate;3,4-Dihydroxystyrene;3-Vinylcatechol;Phenylacetic acid;Benzylformic acid;Phenylacetate;Benzeneacetic acid;2-Hydroxyacetophenone;omega-Hydroxyacetophenone;m-Methylbenzoate;m-Toluic …	-24.9903713569123;-24.9903713569123;-24.9903713569123;-24.9903713569123;-24.9903713569123;-24.9903713569123;-24.9903713569123;-24.9903713569123;-24.9903713569123;-24.9903713569123;-24.9903713569123;-24.9903713569123;-24.9903713569123;-24.9903713569123;-24	MS1 mz matched	171.013	37.98	609023	590462	578167	588638	596469	800346	631521	595846	597808	569383	596421	534709	664934	463383	669093	597969	361016
1070			4-Hydroxy-1H-indole-3-acetonitrile;3-Acetyl-2,7-naphthyridine;	-20.1355704139257;-20.1355704139257;	MS1 mz matched	171.06	120.947	682288	593205	566825	517871	276274	538890	657696	970507	807448	742454	1.04916e+06	327917	339080	201272	483420	429390	485639
1077	Capric acid	0.999			MS2 reverse	171.14	47.104	198664	228191	253173	138458	198567	142224	147104	149049	178338	114755	131329	183723	154940	218640	580791	145355	370941
1089	5-Hydroxyindoleacetate	0.978			MS2 forward	172.041	47.58	12909	15634.8	16548	23020.5	23441.4	18942.1	21920.7	34964.4	15442.3	23935	28250.2	24715.4	14270.6	9282.21	2653.02	26981.6	32673.5
1104			Phenol sulphate;Aryl sulfate;Phenol sulfate;Phenylsulfate;Phenol sulfate;p-Phenolsulfonic acid;p-Hydroxybenzenesulfonic acid;Phenolsulfonic acid;4-Sulfophenol	6.15751799781029;6.03912557951957;6.03912557951957;6.03912557951957	MS1 mz matched	173	24.279	3.05758e+06	1.85633e+06	2.69479e+06	738896	235158	1.33871e+06	1.58073e+06	3.87251e+06	2.73889e+06	4.22619e+06	5.55827e+06	238167	11615.8	2.11501e+06	12411	630611	2.10435e+06
1105			Acetylenedicarboxylate;Acetylenedicarboxylic acid;2-Butynedioic acid	6.1406	MS1 mz matched	173.008	37.94	22715.7	19949.8	19198.5	20182.5	18598.6	46277.6	43616.2	20057.4	19786	46060	18565.8	25061.9	23248.2	18087.8	24272.8	19482.6	27408.9
1106	Aconitic acid	0.9272			MS2 reverse	173.01	417.346	2661.16	2712.55	2380.31	73593.7	2814.01	75814.4	2448.51	76402.6	5273.64	79027.5	72164.4	3600.99	75346	78554	3599.43	1888.79	10005.9
1110	Dihydrouracil	0.9992			MS2 reverse	173.057	296.574	58982.8	49202.1	47431.4	138302	77335.3	51715.4	12399.2	19737	20717.7	22361.5	6936.13	23157.2	167479	243707	74224.9	11275.5	64540
1113	L-Arginine	0.9986			MS2 reverse	173.105	493.437	84753.1	90702.8	100111	91727.2	82905.9	99473.7	78866.3	89717.8	99399.3	89464.7	90111.9	93385	102437	98513.6	69610.9	107206	86810.6
1125	N-Acetyl-L-aspartic acid	0.9079			MS2 forward	174.041	371.889	22662.7	18012.8	17104.6	17574.8	34533.3	14363.8	23105.2	19019.1	24467.3	30362	23441.4	47844.9	8006.75	16735	42802.4	15983.5	20270.6
1127	Indoleacetic acid	0.766			MS2 reverse	174.056	39.898	13632.5	12904.9	11480.1	16731.8	31089.4	10893.3	12312.8	9844.69	7117.56	13706.5	12329	36602.8	8143.4	10585.4	6556.46	21121.7	7725.45
1138					Unmapped	174.938	406.358	99128.7	91020.3	84729.7	95422.4	87069.8	89539.6	89991	95355.9	86196.2	87760.3	81046.7	86226.6	107151	85976.4	112369	88235.4	96676.1
1151					Unmapped	176.003	224.758	28887.1	24141.7	24736.9	32868.8	77279.2	17096.7	28172.9	19631.2	10503.1	36270.5	17922.7	79955.3	10350.9	14754.9	4630.22	46771.3	4644.66
1155	N-Formylmethionine	0.8728			MS2 forward	176.039	183.218	16013.2	13671.8	13593.8	29728.6	10808.4	5902.17	4990.41	6671.9	9482.54	11414.7	6240.58	11054.7	16318.4	38991.2	30875.5	4331.91	21809.1
1157	Indole	0.9997			MS2 reverse	176.072	38.564	30774.2	29758.4	32372.7	71366.2	10249.1	11542	19310.7	8474.94	8123.36	7905.05	10140.2	6029.96	51094.5	325921	6682.45	18524.3	9666.39
1169	L-Gulonic gamma-lactone	0.8941			MS2 forward	177.041	185.481	42805.2	35662.1	45514.2	50202.9	53687.6	44787.2	41092.6	53867.4	33577.1	47750.3	49123.2	40527.2	53817.1	42389.8	26980.4	54128.1	16760.6
1174	3-Hydroxyisovaleric acid	0.7622			MS2 reverse	177.075	38.149	3684.95	3253.37	3640.26	7360.21	2415.83	2203.45	2633.79	2171.27	1804.59	599.089	1790.9	2186.54	5677.8	35174.3	2223.98	2445.1	1091.75
1192					Unmapped	178.844	57.753	7168.27	5846.49	6167.15	4671.02	5112.09	3683.2	4182.8	4812.86	4532.14	3102.08	6842.34	3369.6	5270.41	3025.72	5921.47	3922.09	6018.09
1197	Succinylacetone	0.7116			MS2 reverse	179.035	110.126	222893	190052	170365	164146	267228	70337.9	90604.2	116100	301545	188871	178652	793960	27165.4	67214.1	124632	209316	40310.7
1199	myo-Inositol	0.976			MS2 forward	179.057	373.96	148939	121489	113938	154902	136538	118813	132829	141556	138480	125254	146056	141938	163085	106977	112270	135994	226838
1200	D-Fructose	0.9797			MS2 forward	179.056	253.125	42545.8	35468.4	33589.5	66221.6	57315.4	14824.7	14653.4	23856.4	24695.9	22337.3	19937.7	47590.9	79520.7	16071.5	14864.7	58063.3	74028.3
1208					Unmapped	179.883	406.357	8715.84	6027.32	5597.74	7228.17	5394.16	5695.59	6332.17	6852.13	5601.94	4674.81	5697.14	5619.5	5526.8	6355.08	6861.88	6017.15	7334.27
1224			Ferric oxide;Hematite	2.50227394134956;2.50227394134956	MS1 mz matched	180.827	57.139	11374.7	10412.2	10070.1	8936.82	10882.6	5170.14	6733.52	8414.2	8504.76	7367.16	11501.5	8610	13814.3	5633.47	8730.39	11234.5	14931.6
1233	Hydroxyphenyllactic acid	0.9671			MS2 forward	181.051	180.369	24911	20255.1	19197	8080.11	18014.8	11530.7	18907	17024.8	27776.5	35985.9	30210.5	81185.6	2279.77	2248.34	21676.4	11689.3	10212.3
1251	4-Pyridoxic acid	0.9951			MS2 forward	182.047	40.55	18751.4	18367.9	18889.7	25881.2	30545.8	7781.2	9726.63	16611.8	15037.8	16115.9	19686.9	46839.5	22907.9	10180.5	10579.1	27776.3	11534.6
1260			Arsonoacetate	-21.1928	MS1 mz matched	182.931	185.296	305642	325101	326023	309241	297552	269974	294726	387007	334212	343469	324280	270962	285893	285620	270259	327497	279280
1263			1-Propenyl propyl disulfide;Methyl 3-methyl-1-butenyl disulfide;2-Propenyl propyl disulfide;D-Arabinono-1,4-lactone;2-Dehydro-3-deoxy-L-arabinote;2-Dehydro-3-deoxy-L-pentote;Citramalate;Citramalic acid;alpha-Hydroxypyrotartaric acid;2-Methylmalic acid;(R)-2-Hydroxyglutarate;(R)-Hydroxyglutarate;L-Arabinono-1,4-lactone;L-Arabonolactone;D-Xylonolactone;D-Xylono-1,5-lactone;(R)-2-Methylmalate;(R)-2-…	-0.282359854824147;-0.282359854824147;-0.282359854824147;5.40404709085376;5.40404709085376;5.40404709085376;5.40404709085376;5.40404709085376;5.40404709085376;5.40404709085376;5.40404709085376;5.40404709085376;5.40404709085376;5.40404709085376;5.404047090	MS1 mz matched	183.007	157.721	74855.6	66888.3	61308.6	70488.7	64361.2	69139.2	66186	84444	67304.3	67930.5	59914	63137.2	179073	82084.4	58000.8	64293.3	41415.2
1267	L-homocysteic acid	0.9739			MS2 reverse	183.016	244.477	1666.69	1513.56	1447.02	1024.67	1183.93	1156.4	1091.79	996.733	1042.76	1066.79	1111.18	1238.26	1024.64	1037.78	1123.97	1159.14	3693.72
1269			Trimethylselenonium;	-24.1818474931494;	MS1 mz matched	183.067	73.026	196820	161496	204324	16103	146936	538662	133031	211843	259350	184703	404838	82217.9	13128.1	12330.6	214661	15687.8	357167
1297	Undecanoic Acid	0.9967			MS2 reverse	185.155	45.699	33897.2	33626.6	30244.9	28901.3	34875.4	24411.7	32058.8	31379.8	20462.9	39972.2	33794.4	23097.3	50185.4	43578.4	94403	45724.7	26564.1
1315			Perflutren;CMN 131;Pyridyl-2-thioacetamide monohydrochloride	-16.2946037985688;-6.7211828686678	MS1 mz matched	187.016	24.193	379780	464501	428649	187701	195389	49666.6	60606.2	160470	133072	122539	162957	197063	138665	42376.4	1.52422e+06	146701	2.05797e+06
1317			Isoplumbagin;Pydanon;Hexahydro-4-hydroxy-3,6-dioxopyridazine-4-acetic acid	-22.2933220358396;-0.787584561587046	MS1 mz matched	187.043	215.693	3.2489e+06	3.20612e+06	3.13929e+06	3.32384e+06	2.99745e+06	2.32718e+06	2.73404e+06	2.16753e+06	2.80516e+06	2.61572e+06	3.23019e+06	2.97398e+06	273842	1.38632e+06	5.283e+06	3.86007e+06	4.73768e+06
1320	Dihydrothymine	0.8791			MS2 forward	187.073	376.68	14586.3	9594.43	10240.6	3822.74	86349.3	34481	11333	9871.99	2318.42	15614.8	4763.76	29720.5	160454	71195.5	194853	7544.34	5383
1321	alpha-N-Acetyl-L-glutamine	0.7767			MS2 forward	187.073	292.475	11255.3	8295.47	7748.33	2406.52	6521.39	4766.58	2294.62	2978.91	5362.71	2371.11	929.529	1455.72	7979.98	30620.8	45091.2	1843.94	34105.4
1326	Azelaic acid	0.8395			MS2 reverse	187.098	43.818	6809.15	11373.5	10169.3	11376.1	9887.73	7649.62	8313.92	13239.8	8988.56	7729.23	11761.6	9290.83	8109.57	9667.82	19146.8	9839.43	14136.5
1329	Glycyl-L-leucine	0.703			MS2 forward	187.109	190.761	812.164	744.448	619.712	2944.11	804.582	695.891	890.818	782.744	678.382	802.886	801.042	754.446	3197.8	3454.07	1159.96	847.505	536.64
1340	N-Acetyl-L-glutamate	0.8926			MS2 forward	188.057	365.717	3091.02	3085.12	2752.43	1897.76	2747.19	2303.78	3094.49	2942.63	3832.93	3802.15	3618.03	4299.84	3333.15	2152.08	4300.12	2164.4	9913.78
1348					Unmapped	188.94	347.735	56394.1	34284.3	37541.8	34131.8	56181	36440.7	35871.2	54881	39109.6	59561.4	34316.5	57353.7	31177.8	32651.9	56215.7	56412.1	36107.4
1353	2-Hydroxyphenylacetic acid	0.9934			MS2 forward	188.995	23.998	15251.9	11906.6	13636.1	12878.2	15773.3	5317.87	5913.92	12663.2	9703.95	10262.3	8409.24	22649.4	21235.5	1617.84	4993.78	19306.6	91906.5
1364	N-Acetyl-DL-methionine	0.7782			MS2 forward	190.055	185.364	7254.55	7260.37	7509.38	10856.8	5452	2943.81	4705.41	3954.82	12955.8	4621.93	7548.2	14470.9	567.033	2669.41	13387.1	11342.1	3365.12
1383					Unmapped	191.461	120.947	83591.9	75916.8	76062.9	66175	35711.3	71413.2	82143.1	125863	106873	96063.2	122042	42880.1	45992.7	24763.7	66070.1	49430.7	61604.2
1387			Toxoflavine	-5.17974	MS1 mz matched	192.05	120.947	3.65712e+07	3.22934e+07	2.90308e+07	2.60014e+07	1.45122e+07	3.03077e+07	3.508e+07	5.10248e+07	4.33882e+07	4.12613e+07	5.71319e+07	1.81414e+07	1.91966e+07	1.00494e+07	2.73922e+07	2.37285e+07	2.52214e+07
1389	Phenylacetylglycine	1			MS2 forward	192.067	174.633	62527.4	59019.7	56178.1	118662	15479.6	27178.6	34162	25412.7	22169.9	27241.2	24437.5	20731.4	49942.3	360872	64964	47403.6	56308
1406			3-Hydroxyphenanthrene;2-Hydroxyphenanthrene;4-Hydroxyphenanthrene;9-Hydroxyphenanthrene;1-Hydroxyphenanthrene;Phenthrene-9,10-oxide;9-Hydroxyphenthrene;9-Phenthrol;Phenthrene-1,2-oxide;1-Phenthrol;1-Hydroxyphenthrene	-0.849679552926463;-0.849679552926463;-0.849679552926463;-0.849679552926463;-0.849679552926463;-1.03053899253807;-1.03053899253807;-1.03053899253807;-1.03053899253807	MS1 mz matched	193.066	347.684	107871	113312	109435	117253	138418	106687	131003	120705	112712	123461	135623	157717	130599	113731	18219	122590	22246.2
1408	2'-Deoxy-D-ribose	0.6056			MS2 reverse	193.07	174.622	7721.92	6985.12	6275.55	14962.2	2453.8	2916.01	3470.21	2989.61	3486.54	2871.65	3081.25	2767.74	6666.12	33396.4	6480.31	5260.19	6408.94
1415	2-keto-D-Gluconic acid	0.9325			MS2 reverse	194.045	120.955	1.23324e+06	1.05351e+06	989297	908345	496518	983559	1.16036e+06	1.73402e+06	1.44105e+06	1.37228e+06	1.88427e+06	572046	619175	322018	880194	766195	872754
1427					Unmapped	194.928	406.358	185972	172979	164769	183096	184826	168074	186466	151027	178506	190863	154464	186497	178877	181463	158997	138604	191411
1428			Tungsten carbide;WC	-13.681	MS1 mz matched	194.948	25.8285	7188.81	6344.79	5294.38	9650.21	14653.3	6348.01	12713.6	9410.91	4504.76	7093.74	8774.14	10126.7	5445.7	7277.63	5778.29	7758.11	7141.55
1429			Ethyl 1-(ethylthio)propyl disulfide;1-(Methylthio)propyl propyl disulfide;	19.5698447033409;19.5698447033409;	MS1 mz matched	195.045	301.223	20511.9	23044.8	20434.3	21116.8	22299.4	24453.4	23703.4	26177.9	24615	25612.8	22629.2	25881.7	23461.9	21026.1	4089.02	20680.4	7252.54
1431	Xanthopterin	0.9301			MS2 reverse	195.062	347.644	4439.68	4323.18	4089.11	4666.38	5503.14	4336.28	5559.46	4360.2	4269.74	4813.44	5744.76	5957.57	5730.29	4714.46	1774.83	5188.69	1046.56
1445	Anthranilic acid (Vitamin L1)	0.9998			MS2 reverse	196.062	280.88	19413.4	13921.2	17005.5	17919.2	25873.4	22388.1	24962.3	18294.2	9796.87	18398.1	17418.3	17436.2	29237.6	17994.1	15496.4	15453.2	11049.1
1448					Unmapped	196.885	406.359	6096.08	5154.28	3548.25	5114.79	5035.7	4245.21	5266.03	4782.99	5290.02	5875.98	4887.07	5448.27	4182.34	4381.1	5642.69	5465.52	6353.33
1454	L-Ascorbic acid	0.9559			MS2 forward	197.007	128.535	23820.4	22248.5	22792.9	51820.1	34024	26392.4	31576.7	15226.2	8713.82	12318.4	10733.2	11115.9	90596.2	29420.3	29035.7	56567	16809.7
1456	Vanillylmandelic acid	0.9952			MS2 reverse	197.044	72.908	32799.7	23128	24986.6	32758.3	35429.1	32286.6	23763.1	40001.9	37278	29239.8	32370.2	45180.9	26092.2	24636.9	15285.8	30827.6	35325.3
1472	IS	1			MS2 forward	198.034	222.985	137018	119150	114986	130365	128667	123177	128882	137329	123783	124252	130400	117346	134887	127777	98801.5	137693	120634
1494			L-Hexahydro-3-imino-1,2,4-oxadiazepine-3-carboxylic acid;	-2.45938136778727;	MS1 mz matched	199.073	273.986	4787.96	4687.74	4361.46	10679.3	11329.6	1865.27	1967.26	1094.06	1089.55	1875.93	1234.29	12241.8	14394.6	1664.47	9808.86	12035	4505.82
1501	Nicotine	0.6056			MS2 reverse	199.18	26.261	18997.1	18929.6	25911.8	21721.9	22261	21279.6	18596.9	24235.2	21347.8	26098.1	20036.2	21977.1	18456.1	26391.4	19983.3	28536.9	15922.4
1506	Cysteine-S-sulfate	0.8953			MS2 forward	199.97	284.685	3818.53	3483.64	5051.45	4237.52	3839.58	6879.38	6334.76	1226.86	2155.06	1507.68	1901.87	2562.04	6747.71	5452.68	11177.7	1366.94	10532
1507	Aklomide	0.6593			MS2 reverse	200.003	58.877	13001	13470.3	12380.6	10981.5	8731.14	10843.1	9695.66	10956.1	9876.07	10764.1	9446.43	10095.1	12645.4	10661.8	195914	10187.9	74195.7
1511	O-Succinyl-L-homoserine	0.773			MS2 reverse	200.054	337.5	65282.8	55639.8	53497.5	76923.4	72689.6	64553.9	59315.7	67273	54967.6	60254.4	78253	59146	90671.5	68692.7	73471.2	73061.4	32498.6
1516	Ethosuximide	0.7565			MS2 reverse	200.093	91.6335	18828	19253.7	19229.9	21727.4	9631.03	5487.08	6220.64	6005.66	4715.09	5719.8	5827.24	8455.71	31764.2	87517.7	54725.8	7904.11	28330.7
1518					Unmapped	200.13	152.93	11312.6	9528.46	9117.36	14629.3	10817.4	12163.5	13381.5	9116.28	4986.78	5681.51	8771.55	6469.99	19270.4	12693.1	7569.13	13123.5	4972.17
1528	Dicamba	0.6961			MS2 forward	200.952	165.86	11960.7	11096.9	13685.8	14854.9	8422.87	12323.2	13860.1	14431.6	10015.1	12605.5	14776.8	14541.4	8984.54	13032.7	8281.35	9468.27	10911.7
1531	D-Quinovose	0.9979			MS2 reverse	201.017	110.023	20956.6	15919.2	15514.6	16328.8	25125.3	9708.21	10611.2	12034.1	26085	17328.2	16946	60747.1	4899.9	7509.88	14702.3	28163.5	9431.4
1533			Chlorphenesin;4-Chloro-3,5-dimethoxybenzyl alcohol;Chlorphenesin	11.5229844619428;11.5229844619428;11.3839012827236	MS1 mz matched	201.038	215.238	90315.4	75176.9	65283.2	88971.4	78949.3	52918.3	67796.8	66618.8	74800.1	65944.2	88380.1	78693.6	32806.9	51089.2	145289	94464	134173
1534			Nornitrogen mustard;2-Hydroxymucote semialdehyde;2-Hydroxymuconic semialdehyde;2-Hydroxymucote-6-semialdehyde;cis,cis-Mucote;cis,cis-Hexadienedioate;cis,cis-2,4-Hexadienedioic acid;2-Oxo-2,3-dihydrofuran-5-acetate;3-Oxoadipate enol-lactone;4,5-Dihydro-5-oxofuran-2-acetate;5-Oxo-4,5-dihydrofuran-2-acetate;cis,trans-Hexadienedioate;1,2,3,5-Tetrahydroxybenzene;2,5-Dihydro-5-oxofuran-2-acetate;2-Oxo-…	-7.04091475547856;-4.22456075123601;-4.22456075123601;-4.22456075123601;-4.22456075123601;-4.22456075123601;-4.22456075123601;-4.22456075123601;-4.22456075123601;-4.22456075123601;-4.22456075123601;-4.22456075123601	MS1 mz matched	201.032	24.2065	40895.1	35885.4	27884.9	18139.2	19838.1	10476.5	11556.7	20746.3	16301.9	13032.6	22898.6	17353	18202.1	6996.27	197909	16703.3	161884
1535					Unmapped	201.058	232.934	11319.3	10433.4	9899.33	5486.12	12328.2	1871.49	3773.19	9830.97	15423	20192.4	14154.7	22483.6	1879.32	1961.59	26591.3	5984.87	4780.63
1557	Acetylcarnitine	0.9326			MS2 reverse	202.109	296.595	21367	15502.5	16206.4	19314.4	21840.1	30887.1	29511.8	18406.5	9150.98	11967.7	18464.6	11421	45750	26798.1	21130.1	16065.5	5430.73
1558					Unmapped	202.109	170.19	16334.7	15388.6	13327.5	11872.2	15330.1	14640.2	17701	7718	15272.3	14512.7	24036.9	14306.1	1916.83	4146.55	44294.6	12248	24214.6
1563			O-methoxycatechol-O-sulphate;	12.3440484823586;	MS1 mz matched	203.012	28.211	224215	262715	251444	405755	235346	209846	264152	272625	310238	261925	344337	413828	14910.4	161106	287160	388390	31045.1
1566			Capillin;Dibenzofuran;Diphenylene oxide;Capillin	2.88651180091733;2.97517218802003;2.97517218802003	MS1 mz matched	203.029	331.965	20668.9	19633.8	19010.3	21935.7	20770.4	23253.8	22753	21576.1	18836.6	17664.6	21723.5	17918.4	23644.4	21830.8	24500.4	21882.6	13700.1
1572	L-Tryptophan	0.9964			MS2 forward	203.083	239.238	43448	25760.2	29360.9	42964	30621.9	40429.2	42759.3	40266.1	23808.4	24161.4	48011	23981.5	79436.5	37475.3	14026.7	44725.5	4866.74
1573	D-Tryptophan	0.6465			MS2 reverse	203.083	107.79	12027.7	10137.2	9132.65	74786.9	10449.9	9614.05	7687.75	4344.43	4205.84	3930.78	4117.1	3889.44	35004	62632	18509.7	6446.73	6921.5
1578	Saccharin	0.6772			MS2 reverse	203.973	72.247	5767.04	8923.26	9167.62	7021.57	10122.1	2573.87	4568.87	10204.9	11597.4	5209.5	8792.27	15571.7	3047.74	2850.65	2919.36	10972.3	3916.68
1583	Indolelactic acid	0.9283			MS2 forward	204.067	140.15	22539.4	14952.3	14171	11108.6	11438.4	14190.3	15652.5	20230.4	18223.3	20629.7	24454.7	31012.7	7344.49	7193.43	28088.2	12357.8	22359.6
1586	Dexpanthenol	0.7734			MS2 reverse	204.125	74.997	3537.61	3293.87	3507.66	2116.78	2048	3468.35	1234.92	1724.47	1273.18	2070.91	14641.7	1795.99	4017.81	1663.08	3871.76	1980.48	920.055
1593			2-Pyrone-4,6-dicarboxylate;Chelidonic acid;4-Oxo-4H-pyran-2,6-dicarboxylic acid	-20.6520841212866;-20.6520841212866	MS1 mz matched	204.971	346.433	83838.8	82697.8	55715.4	82781.5	52733.1	81587.9	83428.8	53983.7	88150.6	54883.5	54164.3	52555.3	50494.9	83164.6	52492.4	55609.5	57443.9
1596					Unmapped	204.982	37.869	2.00393e+06	2.03284e+06	1.87857e+06	3.18578e+06	1.62864e+06	629843	813674	1.61771e+06	2.59252e+06	2.48988e+06	3.13286e+06	4.63375e+06	2490.11	180494	4.56237e+06	2.2176e+06	656889
1624			(+)-1-Methylpropyl 3-(methylthio)-2-propenyl disulfide;3-Methyl-5-pentyl-1,2,4-trithiolane;Fraxetin;3-[(1-Carboxyvinyl)oxy]benzoate;3-[(1-Carboxyethenyl)oxy]benzoic acid	-21.2717263582085;-21.2717263582085;-1.02289398249021;-1.02289398249021	MS1 mz matched	207.037	352.38	18989.9	15894.3	16638.4	17516.9	19745.1	18989.6	17872.3	19484.8	15362.5	18458.8	20346.2	17485.9	25636.5	22070.3	16391.7	17725.1	12382.6
1627	D-Arabinono-1,4-lactone	0.9037			MS2 forward	207.052	81.49	31586	22241.4	20685.1	26809.6	21398.7	21875.7	21682	28217.1	22537.2	34121.4	36059.7	26269	29587.6	26760.2	6340.06	23910.8	12298.8
1658					Unmapped	209.951	186.272	671187	773321	721922	703865	705178	675623	659578	917079	803793	785781	688104	647951	616519	631730	599035	714842	766598
1661			6-Imino-5-oxocyclohexa-1,3-dienecarboxylate	-12.5805	MS1 mz matched	210.039	280.249	16974.7	16276.1	13343.1	17813.5	15163.5	15586.3	13979.1	16364.4	15942.9	13773.9	14884.5	12626.3	15344.8	16544.9	17547.7	16454.4	18252.3
1673			Eudesmic acid;beta-(2-Methoxyphenoxy)-lactic acid;3-Hydroxy-4-methoxyphenyllactic acid;3-(3,4-Dihydroxyphenyl)-2-methoxypropionic acid;2,3-Dihydroxy-1-(4-hydroxy-3-methoxyphenyl)-1-propanone;Valtrate;3,4-Dihydroxyphenyllactic acid methyl ester;Vanillactic acid;Propyl gallate;Danielone;Danielone;n-Propyl gallate;Propyl gallate	-21.0946017868014;-21.0946017868014;-21.0946017868014;-21.0946017868014;-21.0946017868014;-21.0946017868014;-21.0946017868014;-21.0946017868014;-21.0946017868014;-21.0946017868014;-21.2195587746755;-21.2195587746755	MS1 mz matched	211.06	49.8025	42298.4	42394.8	39913.8	50186.2	56978.7	45798.2	50223.3	60881.6	54692.1	48512	89470.4	65162.5	7094.03	26269.9	33164.2	63227.3	13747.3
1675			Chlorotoluron	24.2022	MS1 mz matched	211.077	321.017	114861	124233	114106	139716	122859	127283	135414	145109	140754	146877	145056	146390	162643	137387	16336.9	144009	24294.9
1691	Perseitol	0.7469			MS2 reverse	212.091	256.096	21330	19471.7	17990.1	21470.2	20825.2	23536.6	22244.2	17933.8	13509.9	12869.7	19865.2	10435.4	30483.7	23869.7	26847.9	19644.4	18516.8
1703	m-Chlorohippuric acid	0.6635			MS2 reverse	213.018	89.812	38483.9	41189.1	47010.4	122665	80671.6	53495.5	84212.4	99403.2	46183.5	48259.5	44715.2	46686.8	64637.7	86292	22445.5	83378.1	18239.1
1720					Unmapped	213.974	26.461	16803.9	16617.1	17615.2	18731.4	4522.73	13986.7	12679.6	18651.5	22045.2	8383.01	7522.43	7797.01	7883.2	6069.72	30843.1	26504.4	8966.66
1726	sn-Glycerol 3-phosphoethanolamine	0.9478			MS2 forward	214.049	373.849	4659.9	3597.28	3432.63	2223.24	6307.86	5113.59	6563.35	4339.24	5635.07	7186.08	4485.23	4580.71	1448.18	1897.29	2646.45	3465.41	3145.77
1727			Mimosine;Monuron	-20.4822624838852;20.1963081148295	MS1 mz matched	214.073	90.1755	12717.6	11623.6	12162.7	5841.75	11125.4	9136.38	11550.5	10002	17775.2	17609.4	14564.6	34606.2	932.92	10739.8	19008.4	6383.28	10027.5
1742	Pectin (Galacturonic acid)	0.7887			MS2 reverse	215.015	173.302	41795	37792.4	36710.3	41722.1	39651	36284.6	40316.7	51140.8	39480.3	39075.5	44723.8	39591.2	52546.3	43605.5	23604.7	33815.9	12823.5
1747			2'-Hydroxynicotine;Nicotine-1'-N-oxide;Pseudooxynicotine;Glycinexylidide;(S)-6-Hydroxynicotine;(R)-6-Hydroxynicotine;Glycinexylidide;GX;Pseudooxynicotine;4-(Methylamino)-1-(pyridin-3-yl)butan-1-one	-20.2857086229158;-20.2857086229158;-20.2857086229158;-20.2857086229158;-20.2121603094135;-20.2121603094135;-20.2121603094135;-20.2121603094135	MS1 mz matched	215.049	23.629	23137.1	25027.3	18660.4	9924.44	10204.3	3523.48	2972.81	8906.8	9705.29	5555.25	13977.7	8303.79	14006.6	3641.82	121146	6765.15	102374
1753	L-Galactono-1,4-lactone	0.8819			MS2 reverse	215.083	127.271	8568.23	7562.96	7628.88	5444.3	1619.3	3037.56	2957.11	6548.71	6332.53	5142.96	8171.63	2570.27	3760.21	50110	3219.55	3137.22	3410.84
1755			Sakacin P;Prolyl-Threonine;Threoninyl-Proline;gamma-Glutamyl-gamma-aminobutyraldehyde	4.5948608253629;4.5948608253629;4.5948608253629;4.62725173639831	MS1 mz matched	215.104	265.721	5776.46	5339.81	5227.29	6217.76	6452.79	6305.35	7776.86	6584.71	3236.75	6304.18	6499.1	6868.32	11168.1	10042.7	2391.35	5935.39	1791.12
1756			3-[4-Hydroxy-3-(3-methyl-2-butenyl)phenyl]-2-propenal;gamma-Glutamyl-gamma-aminobutyraldehyde	3.88357996559639;22.5305514296247	MS1 mz matched	215.116	437.93	5409.85	3245.15	4496.99	2721.85	12693.8	9259.75	4862.53	4230.41	1610.59	3920.6	2280.4	7918.04	33469.8	11530.1	10492.1	2109.12	2512.68
1760	3-Hydroxydodecanoic acid	0.9906			MS2 reverse	215.166	106.636	30405.5	27389.3	28048.4	15139.8	30366.7	6370.14	5346.82	30736.1	72852.8	12629.9	15884.3	36507	2021.48	12974	51067.7	21873.6	48917.2
1764	Cyclohexylsulfamate	0.8441			MS2 reverse	216.007	24.621	3088.73	3611.22	2770.84	4359.29	7094.5	1473.23	2882.81	2345.17	2172.69	2359.68	1736.24	6869.52	2634.55	3489.26	5519.49	4635.58	2771.49
1775					Unmapped	216.91	406.358	27237.9	22897.3	21674.3	25030.3	25598.1	23560	25258.2	24902.9	23716.8	24905.9	23368.8	27685.6	28648.9	23420.4	28977	24879.8	23706.9
1801			1-Isothiocyanato-7-(methylsulfinyl)heptane;O-Succinyl-L-homoserine;O4-Succinyl-L-homoserine;O-Succinylhomoserine;N-Acetyl-D-mannosaminolactone	-0.710258539236055;3.19526297696633;3.19526297696633	MS1 mz matched	218.067	98.126	38318.6	34538.3	32319.3	52563.6	35017.2	19933.5	25760	24665.9	11937.1	15391	16004.8	32843.2	34528.4	5143.94	105060	45744.4	72026.1
1802	5-L-Glutamyl-L-alanine	0.8775			MS2 reverse	218.094	186.235	927.444	1110.96	789.617	1155.69	875.093	1102.45	921.279	1177.73	1332.77	1003.18	2450.15	621.227	3027.49	515.847	877.581	1545.18	523.438
1803	Pantothenate	0.9003			MS2 forward	218.105	255.48	884644	792676	747004	1.02576e+06	1.05628e+06	486432	497743	862316	622322	612387	1.08555e+06	752129	1.49129e+06	546329	1.23332e+06	1.05736e+06	164404
1807			Phosphoramide mustard;Isophosphamide mustard;Phosphoramide mustard;Phosphamide mustard;Isophosphamide mustard	-18.2246277485395;-18.2246277485395;-18.1359903815312;-18.1359903815312	MS1 mz matched	218.99	23.698	43971.2	47554.9	34838.5	33461	56008.1	16322.4	22079	13779.2	25926.2	24189.6	45094.1	296661	6137.53	8144.78	30411.3	10412.6	15504.9
1840					Unmapped	221.013	215.303	69695.2	63995.3	59802.1	85193.7	62495.7	37985.5	47387.9	38988.2	54690.5	46233.7	68400.9	60716.4	2112.93	16130.2	145694	86030.8	121774
1842			(E)-1-Propenyl 1-(propylthio)propyl disulfide;1-(1-Propenylthio)propyl propyl disulfide;2,2,4,4,6,6-Hexamethyl-1,3,5-trithiane;2,4,6-Triethyl-1,3,5-trithiane;Metoxadiazone	17.7693064737351;17.7693064737351;17.7693064737351;17.7693064737351;-13.9221062747412	MS1 mz matched	221.061	259.296	56890.6	60405.4	56099	61778.5	58792	59390.2	61560.6	66208	66149.7	60637.5	68988.9	66436.1	72253.4	63610.4	9093.91	65499	13335.8
1848	Cytosine	0.8472			MS2 reverse	221.083	79.127	22109.2	26535.7	26735.3	13938.1	11292.6	16100.4	17943.4	45826.2	11810.5	26556.3	99015	6989.29	7321.04	9395.89	33841.8	11883.3	38062.9
1851	N-Acetyl-D-glucosamine	0.9849			MS2 reverse	221.094	27.877	6025.09	5390.1	6824.41	5747.19	5810.17	3438.27	3527.18	4759.26	3053.09	2730.24	3692.27	5548.64	4016.46	2538.98	12460.9	5568.96	11966.9
1858					Unmapped	221.164	25.77	6319.67	5928.33	8463.04	8094.32	6886.27	8757.89	7072.32	6824.53	5575.59	7824.03	8657.92	6602.44	6202.95	9530.79	6970.68	9108.45	6217.25
1885			Quinoclamin	1.44921	MS1 mz matched	223.022	340.659	6.503e+06	5.78125e+06	5.69443e+06	6.72e+06	6.18467e+06	5.369e+06	5.92861e+06	6.522e+06	6.25386e+06	6.21621e+06	6.65057e+06	6.23943e+06	7.09682e+06	6.28155e+06	5.99719e+06	6.50136e+06	5.3827e+06
1917	L-Carnosine	0.6706			MS2 forward	225.1	399.8	2891.29	2356.12	1865.85	1671.69	2984.05	1596.64	1675.85	1458.14	2674.15	1797.27	1400.04	2533.12	2011.83	1581.26	6455.56	2346.69	6958.17
1933	3-Indolepropionic acid	0.9132			MS2 reverse	226.028	159.344	32898.2	26559.9	25469.6	56830.1	25458.6	4875.49	3416.23	4093.77	3404.99	4258.95	3767.95	5496.15	24657.6	86040.9	30821.6	4406.9	98212.3
1936	Deoxycytidine	0.9075			MS2 forward	226.084	195.071	15463.7	14245.8	13810	9363.25	26049.9	978.025	3440.72	19917.5	24559.1	31112.5	31923.2	46079.7	969.855	1709.44	1889.67	9655.1	1251.22
1946			2,4-Dichloro-3-oxoadipate	20.3326	MS1 mz matched	226.964	37.9005	16047.6	15644.6	13576.4	26263.5	19935.2	8810.37	10346	26364	29061.8	27816.9	30687.5	37748.4	2405.79	3055.94	20849.6	26869.2	3127.02
1948	Uric acid	0.7139			MS2 reverse	227.045	157.858	19652.4	17552.7	17258.7	17391.1	16896.2	21364.8	18619.5	29468.2	18757.9	24930.1	20151.1	23911.5	27608.6	26979.1	12981.6	21747.2	12117.7
1950			Selenocysteine;5-Nitro-ortho-anisidine;2-Methoxy-5-nitroaniline	17.8518298124719;-2.97524300307104	MS1 mz matched	227.066	352.372	80096.3	62575.8	61523.6	71764.7	82542.6	74683.9	74995.2	84986.9	62496.1	76027.8	88826.5	71270.1	109021	89871.1	64890.9	69528.7	50775.2
1951	2'-Deoxyuridine	0.9713			MS2 forward	227.068	113.527	130723	128476	122825	13758.6	121192	15644.6	22404.2	173676	502630	290897	89093	375198	16972.3	10466.1	7018.87	10067.8	20636.5
1953			Propyl propane thiosulfonate;Tebuthiuron	19.7523212273009;-0.968415791832156	MS1 mz matched	227.104	228.208	3861.81	3146.96	4959.22	6589.75	9603.36	1076.03	890.644	1700.99	4148.05	1126.87	441.856	8216.53	9895.78	1227.57	4573.42	7915.87	1990.67
1955			2-Methoxy-3-methyl-9H-carbazole;Mebenil;4-Acetylaminobiphenyl	-3.38228786049569;-3.31596871062933;-3.31596871062933	MS1 mz matched	227.12	141.457	92436.1	90474.1	78525.1	140973	72586.4	95397.2	112273	71505.4	71567.4	76032.1	77571.7	86634	70607.1	67816.6	87210.1	134957	137769
1999			Ibudilast;Camoensine	-8.31313155181669;-8.25577611033119	MS1 mz matched	229.136	273.139	256787	200653	203909	446473	239600	256973	277578	170704	109283	160032	184250	222548	285175	155740	270345	425903	235198
2000			Cyclohexyl cinnamate;Furanodienone;(2E,8Z)-Decadiene-4,6-diyn-1-yl 3-methylbutanoate;Curzerenone;8,12-Epoxy-4(15),7,11-eudesmatrien-1-one;Dehydrocostus lactone;Eremanthin;Dehydromyodesmone;3-(1,2,3,4-Tetrahydro-6-hydroxy-2-phthyl)cyclopentanone;Curzerenone;Furanodienone;Linderenol;Linderene;Atractylenolide I;Isodehydrocostus lactone	20.2102562076363;20.2102562076363;20.2102562076363;20.2102562076363;20.2102562076363;20.122478226508;20.122478226508;20.122478226508;20.122478226508;20.122478226508;20.122478226508;20.122478226508;20.122478226508;20.122478226508	MS1 mz matched	229.135	144.17	48844.7	38083.8	35171.6	81149.2	15751.3	18712.9	24491.5	20733.4	22184.6	24024.1	26258.1	23362	6496.51	166990	18003.9	74019.1	38844.4
2001			Cyclohexyl cinnamate;Furanodienone;(2E,8Z)-Decadiene-4,6-diyn-1-yl 3-methylbutanoate;Curzerenone;8,12-Epoxy-4(15),7,11-eudesmatrien-1-one;Dehydrocostus lactone;Eremanthin;Dehydromyodesmone;3-(1,2,3,4-Tetrahydro-6-hydroxy-2-phthyl)cyclopentanone;Curzerenone;Furanodienone;Linderenol;Linderene;Atractylenolide I;Isodehydrocostus lactone	22.2069478282603;22.2069478282603;22.2069478282603;22.2069478282603;22.2069478282603;22.11916967187;22.11916967187;22.11916967187;22.11916967187;22.11916967187;22.11916967187;22.11916967187;22.11916967187;22.11916967187	MS1 mz matched	229.136	161.286	35987.7	34411.6	30452.7	63106.8	13105	19059.1	21395.5	15750.4	14166.7	19462.1	17780.4	17282.7	8077.21	118203	23441.8	58718.6	42968.7
2012					Unmapped	230.04	353.739	213336	191235	178724	204842	200299	203245	201888	230509	180143	225676	215324	190602	187215	218764	189813	178718	193675
2018			Isocarboxazid;Triaziquone;Tris(aziridinyl)-para-benzoquinone	13.9843753280664;13.8835521123229	MS1 mz matched	230.104	316.577	10215	6966.49	8159.05	2388.71	23274.3	3221.29	1803.18	4953.4	2027.18	8631.92	1631.29	1877.72	2802.82	3769.12	109089	4860.16	1743.95
2024					Unmapped	230.965	57.478	10210.4	9124.49	8253.7	13013.5	11574.2	4707.53	7372.35	12779.2	11131.6	7946.42	11528.9	14421.1	4943.42	4000.88	7694.46	14270.8	2874.07
2029			Cyclobrassinone;D-Ribitol 5-phosphate;Ribitol 5-phosphate;L-Ribitol 1-phosphate;Xylitol 5-phosphate;D-Xylitol 5-phosphate;L-Arabinitol 5-phosphate;D-Arabinitol 1-phosphate;D-Arabitol 1-phosphate	5.82595450426797;-12.0671554438354;-12.0671554438354;-12.0671554438354;-12.0671554438354	MS1 mz matched	231.024	375.935	14565.4	11414.8	9351.29	8188.64	18358.9	10549.7	13583.1	9594.36	14251.8	11099.7	10892.8	17136.9	10293.9	19957.5	20528.2	13164.9	19104.9
2070			Artemidiol;Methyl (2R*,3S*)-2,3-dihydro-3-hydroxy-2-isopropenyl-5-benzofurancarboxylate;1'-Acetoxychavicol;1'-Acetoxychavicol acetate;(S)-2,3-Dihydro-6-hydroxy-5-(hydroxyacetyl)-2-isopropenylbenzofuran;Aloesol;Coixinden B;1'-Acetoxychavicol acetate;Coixinden B	-8.4108960393008;-8.4108960393008;-8.4108960393008;-8.4108960393008;-8.4108960393008;-8.4108960393008;-8.4108960393008;-8.3728766640958;-8.3728766640958	MS1 mz matched	233.087	343.882	29743.5	28093.6	30129.1	35599.8	29141.9	24730.3	27440.8	30694.7	29080.4	28520.6	32823.1	27004.5	31842.9	24482	25858.7	31898.8	13920.6
2072			Cimetidine;Cimetidine	1.12964001382037;1.18992986160703	MS1 mz matched	233.094	273.29	4981.5	4117.81	4259.25	8292.45	4944.8	6173.44	5447.27	3591.38	2630.8	3708.53	5075.35	5831.14	7026.28	3698.49	5975.18	9889.05	4957.9
2073	Butabarbital	0.9994			MS2 reverse	233.094	160.983	13324.7	12326.8	10615.6	27916.7	5005.91	6838.52	7340.35	4943.13	4852.38	6530.58	6231.89	6162.17	2644.58	40435.6	7381.87	20431.1	13853.3
2106			Methyl 2,6-dihydroxy-4-quinolinecarboxylate;8-Methoxykynurenate;5-Hydroxyindolepyruvate;8-Methoxykynurete;Xanthurenic acid 8-methyl ether	8.40983083056328;8.40983083056328;8.21718194485591;8.21718194485591	MS1 mz matched	235.077	127.252	390664	375547	342876	1.99289e+06	270286	33768	22256.5	65990.7	33293.1	25159.2	57596.3	50194.4	510962	839531	12575.9	60264.5	43758.3
2107			2-Amino-a-carboline;Chlorphentermine	7.38858753516944;-2.73102416146142	MS1 mz matched	235.077	288.415	111548	97345.1	95999.9	154407	116246	101931	112014	129928	113036	130255	112216	122708	133620	114296	33202.2	128580	26235.4
2122	Sepiapterin	0.6707			MS2 reverse	236.079	127.236	37650.6	36754.9	35388.7	167901	45146.4	13087.5	10194.4	7503.38	11052.4	10009.6	10603.9	5451.54	48899.6	73678.3	11250.3	5905.1	4598.58
2133					Unmapped	236.862	307.787	73015.3	69033.9	66710.4	70402	67410.1	60144.6	66617	67728.6	74807.9	71368.5	74486.7	70755.2	78696.8	68780.6	73123.1	72306.9	74649.4
2135					Unmapped	236.884	406.356	12292.4	10959.8	10342.3	12170.5	12982.8	11107.6	12199.1	11979.1	11874.8	12765.6	11482.9	10962.2	11119.1	11486.3	13907.4	12254.6	13252.4
2141			Sakacin P;Prolyl-Threonine;Threoninyl-Proline;gamma-Glutamyl-gamma-aminobutyraldehyde	-4.6596423475418;-4.6596423475418;-4.6596423475418;-4.62725173626679	MS1 mz matched	237.093	287.157	9.57484e+07	9.38441e+07	8.91023e+07	1.07589e+08	9.97897e+07	9.11544e+07	9.54874e+07	1.06421e+08	9.47359e+07	8.9727e+07	112967298	107169158	1.24497e+08	9.66896e+07	2.98289e+07	1.09121e+08	2.26363e+07
2179					Unmapped	238.976	25.29	5164.86	5275.45	4187.82	6277.8	38612.6	19995.5	34329.2	36807	38344.1	5246.46	35970	38971.1	25986.3	4935.08	6123.12	41285.2	2983.61
2187			L-Cystine;L-Cystine;L-Dicysteine;L-alpha-Diamino-beta-dithiolactic acid;Cystine;Dicysteine;alpha-Diamino-beta-dithiolactic acid	5.1990667129465;5.40029780385512;5.40029780385512	MS1 mz matched	239.025	27.111	6518.4	4225.57	5541.07	5988.45	8206.58	5798.81	6894.28	56166.1	2975.25	10144.9	4972.52	8042.45	35491.6	39191.9	44103.8	6185.95	1460.31
2188	Salsalate	0.865			MS2 reverse	239.041	361.021	37865.6	29136	21353.4	28295.8	27472.9	29756.2	25274.6	25604.5	10208.6	22253.2	28390.4	14077.1	32945.9	24909.2	26863.5	25165.3	16060.6
2194	Acadesine (Drug)	0.9621			MS2 forward	239.079	116.424	3610.62	4964.68	4634.72	6118.81	6872.28	7134.21	5050.9	5696	4717.13	4930.38	4516.75	72195.7	6235.41	6413.46	6436.06	5889.28	5791.14
2214					Unmapped	240.044	161.582	82493.4	72135.4	66932.6	77527.9	63491.6	70471.3	75564.2	67208.8	65244.6	65333.5	63143.4	67572.5	62494.9	72266	85245	65882.3	116041
2235	Lumichrome	0.9044			MS2 forward	241.074	52.137	65028.4	49052.8	45296.5	41038	36105	31469.1	36857.6	59352.5	39450.9	54427.4	37061.5	47147.3	79373.1	37514.8	137012	37411.6	85329.6
2236	Thymidine	0.8969			MS2 forward	241.084	101.314	987690	917381	845444	53761.3	783353	84875.9	112518	1.17422e+06	1.936e+06	3.23522e+06	1.57654e+06	2.05456e+06	1.02729e+06	2478.59	24181.4	43660.6	37077.4
2239	L-Iditol	0.9448			MS2 reverse	241.092	287.162	42625.7	47051.3	42004	51648.5	43080	41327.1	46736.4	53104.8	42832.9	45094.9	56944.4	47194	57289.6	43980.8	14727.4	52319.4	13012.1
2240			Inositol cyclic phosphate;Diphenylcarbazide	-0.659588923628241;14.6222814773588	MS1 mz matched	241.12	208.473	9708.95	10081.9	8033.71	26985.7	21792.4	1822.7	1495.39	1499.06	917.7	1886.66	1237.05	23931.6	25389	1996.51	6931.6	23890.6	3256.85
2248	Pentadecanoic Acid	0.9193			MS2 forward	241.218	44.152	88019.2	113862	135635	50458.7	43741.7	94757.8	64740.5	89745.3	84457.6	65892.7	50918.8	69367.5	81711.1	138409	188426	90231.5	53401.5
2254			Acephate;O,S-Dimethylacetylphosphoroamidothioate	-4.91771	MS1 mz matched	242.025	28.341	74373.6	86923.6	84742.2	29785	19386.7	19682.5	23671.9	111118	39195.1	56759.4	59650.1	19623.7	11907.2	14027.4	436904	15234.6	326579
2259			Chlorphenesin;4-Chloro-3,5-dimethoxybenzyl alcohol;Chlorphenesin	1.62393849140958;1.62393849140958;1.48485668896527	MS1 mz matched	242.053	282.145	126617	123684	127528	127834	135145	127367	137279	90022.1	128464	83559.6	105753	149033	138017	134113	75796.8	114466	42404.6
2263	Phosphorylcholine	0.9982			MS2 reverse	242.081	367.386	7644.19	7059.55	5359.18	3489.36	12333.6	4151.28	6685.98	7916.51	11800	13698.8	8435.68	10385.4	1855.73	2777.89	5720.5	5870.44	5428.64
2264	Cytidine	0.7788			MS2 forward	242.079	226.892	4249.61	3189.16	3477.22	1579.85	4602.03	1910.55	3608.63	2322.95	5196.6	4173.44	3170.34	17147.9	4563.43	1156.62	451.787	1981.51	1457.31
2273					Unmapped	242.177	125.993	53138	50178.2	44710.4	33731.7	44271.4	51004.4	82538.4	70468.6	42537	39047.7	41568.4	51603.7	41054.4	36157.9	28766.2	34584.7	40321.3
2274			1,8-Diazacyclotetradecane-2,9-dione;Cyclo(L-leucyl-L-leucyl);(3S,6S)-3,6-Diisobutylpiperazine-2,5-dione	-9.28512906998321;-9.28512906998321	MS1 mz matched	242.177	33.908	54598.2	36424.8	43385.3	37798	37777.8	35667.8	41294.7	49471.4	75331.9	35439.4	26248.2	40148.7	36182.6	20569.6	18114.9	60297.7	19547.6
2294	Uridine	0.899			MS2 forward	243.063	155.021	105928	84034.1	75284.3	44942.3	107076	17396.1	29836.5	57584	194085	64580.5	40468.5	442444	51663.5	2728.75	8530.71	43911.3	96587.9
2295	Pseudouridine	0.885			MS2 forward	243.063	229.636	22567.4	20909	17306.4	9568.77	14993.6	2401.98	5643.73	17290.4	31578.4	28917	22215	42891.2	4861.56	1654.47	2935.14	11886.3	70167.3
2297	D-Biotin	0.8828			MS2 reverse	243.082	255.795	2028.83	1529.68	2485.56	2715.66	2689.02	1685.21	1741.61	1910.94	1906.01	1743.97	2575.14	2495.75	2859.1	1737.96	3037.09	2567.59	8487.27
2298	Nicotinamide	0.8164			MS2 reverse	243.089	101.394	13370.1	12305.8	12429.9	4984	11751.8	1966.94	2869.76	15820.4	22810.4	35139.4	19541.6	24912	13542.8	4672.21	4598.14	5444.66	5848.52
2307			Gentisein;Urolithin C;2S-Hydroxytetradecanoic acid;2S-Hydroxytetradecanoate	1.63800432099339;1.63800432099339;-15.5607734196293	MS1 mz matched	243.197	65.447	12563.6	12707.6	18494.8	7606.13	12208.9	4206.08	6045.64	12124.9	16054	17488.3	4047.02	26897	3302.8	28106.6	37810.3	10860	32525.2
2337					Unmapped	245.044	326.664	6245.42	5570.25	5442.13	917.67	5247.01	19833.8	21257	2209.03	1968.95	3162.06	5795.61	2719.05	1300.13	1528.52	13483.4	1822.84	4751.92
2351	D-Ribose 5-phosphate	0.7765			MS2 reverse	246.034	88.579	2450.28	1710.83	2797.31	1991.21	2733.98	7531.51	10088.1	1563.95	1901.2	1841.47	1935.41	2485.41	2010.02	2356.02	14072.5	1939.63	1735.06
2353			Aspartyl-Asparagine;Asparaginyl-Aspartate;N-(4-Coumaroyl)-L-homoserine lactone	-5.80863474212902;-5.80863474212902;-22.2595913543085	MS1 mz matched	246.076	238.643	22749.2	18523	18717.1	23182.9	21622.9	22913.1	22615.5	23563.4	18539.8	18930.9	21484.7	20465.7	25849.5	18688.5	22575.2	23912.1	9207.8
2363			alpha-Terthienyl;Terthiophene	12.2398	MS1 mz matched	246.982	345.147	279958	276420	267759	272621	270034	270492	265569	426111	270403	422717	411023	425659	426639	419368	421160	271571	281571
2367	D-Glucarate	0.7288			MS2 reverse	246.983	41.652	10704.5	9110.97	10158.1	12003.9	18914.9	18122.1	20299.9	6603.72	2465.4	18325.4	3808.41	15264.8	15273.7	6455.03	12322.8	14239	6344.73
2369			unsym-Bis(4'-chlorophenyl)ethylene;DDNU;1-Chloro-2-[1-(4-chlorophenyl)ethenyl]benzene	24.1919876137033;24.1919876137033	MS1 mz matched	247.014	216.091	37926.6	41816.1	38672.6	44925.1	39346.9	31475.2	34559.9	33507.2	36813	37163.5	44188.8	35978.5	12217.8	26531.2	60622.1	44602.7	53970.5
2371	Sedoheptulose	0.9474			MS2 reverse	247.026	49.8025	27928.4	26284.7	24288.4	30154.6	50915.5	28508.5	27883.7	34223.2	34505.9	30934.1	34128.4	37279.2	7355.63	17810.7	19436	35453.1	14054.2
2395			4-Chloro-5-sulfamoylanthranilic acid;Oxidized Photinus luciferin	18.9862045918196;-3.39497518074301	MS1 mz matched	248.986	25.729	3.0687e+06	2.83444e+06	2.17838e+06	3.78096e+06	3.23522e+06	1.92942e+06	2.70962e+06	2.76325e+06	3.004e+06	2.42673e+06	2.94747e+06	3.14803e+06	1.87498e+06	3.0529e+06	2.62937e+06	2.88781e+06	2.89492e+06
2400	Gamma-Glutamylcysteine	0.926			MS2 forward	249.056	126.642	80623	79672.9	93103.5	51065.6	622160	2537.38	4205.6	3845.54	961.272	12196	1624.32	14199.2	38903.5	18795.6	3212.63	4826.65	2378.52
2408	Clopidol	0.7966			MS2 reverse	250.004	39.3055	7944.35	8174.99	8278.38	24773.3	13918.7	2723.13	3040.65	2496.71	826.018	2307.32	1415.7	8122.83	12612.6	14471.9	16865.5	29022.4	3660.07
2430	Citrate	0.651			MS2 reverse	251.035	122.218	131611	124648	85538.5	134572	60900.4	117950	69963.2	153909	140591	121620	134176	136130	78777.5	107284	28328.6	102815	57822.3
2431	Quinic acid	0.6075			MS2 reverse	251.072	260.137	966380	1.05312e+06	1.00574e+06	1.10414e+06	1.05262e+06	1.0541e+06	1.10233e+06	1.16689e+06	1.12943e+06	1.05865e+06	1.31434e+06	1.17568e+06	1.39265e+06	1.18187e+06	125813	1.2197e+06	160766
2448					Unmapped	252.893	307.424	25764.4	23712.1	21567.3	25319.8	22482.3	19722.9	22250	24352.3	26628.3	24432.4	26366	24241.4	27125.1	23623.5	23821.2	24963.8	25428.9
2449					Unmapped	252.915	406.36	20731.2	19810.6	18029.7	23175.6	21678.3	19647.9	18919.3	20245.7	22985.6	22625.3	21839.7	20858.3	25536.4	18447.3	23090.5	18282.5	20484.6
2460			L-Phosphoarginine;L-Arginine phosphate;N5-[Imino(phosphonoamino)methyl]L-ornithine;omega-N-Phosphoarginine;Arginine phosphate;L-Arginine-NG-phosphoric acid;Phosphoarginine A;N-Phospho-L-arginine;N(omega)-Phospho-L-arginine;Phosphoarginine	-0.0240083748332609;0	MS1 mz matched	253.07	72.2295	68195.6	58459.7	53564.7	71307.9	113520	31086.4	42190.1	121057	120378	67322.1	106096	194852	9720.05	19878.8	18226.1	101324	13902.5
2461			Droxidopa;N,N-Dihydroxy-L-tyrosine;Cetoniacytone A	1.3024272585001;1.40802961734701;1.40802961734701	MS1 mz matched	253.087	324.47	14379.1	13162.4	12242.1	34210.1	18116.7	13339.5	10626.8	10197.3	8801.38	10098.8	11943.6	15444.1	26188.7	33681.5	3332.41	8896.35	6606.15
2466	cis-9-Palmitoleic acid	0.9998			MS2 forward	253.218	43.817	273559	258961	397631	38544.8	71412.4	1.21345e+06	1.37736e+06	75799.3	149374	129129	78359.6	135542	127041	146202	517136	104359	103304
2486			Di-2-propenyl hexasulfide;	12.1408192872743;	MS1 mz matched	254.895	406.356	8373.65	5465.7	6371.21	6197.39	8014.42	7710.94	7778.75	7812.59	7280.82	8584.97	7204.34	7676.26	6045.58	7070.47	8549.52	7270.41	8357.17
2492					Unmapped	254.969	307.235	7760.03	6426.64	6167.04	8043.41	7121.62	4662.55	6124.14	6897.23	7362.45	6618.93	9007.18	7366.62	10139.6	6478.51	6771.7	6995.67	5620.92
2501			1-(2-Thienyl)-1-heptanone;Bethanechol chloride	9.25177101057186;-19.8880253180466	MS1 mz matched	255.108	493.17	31380.9	33063.2	36428	34510.6	23038.6	35818.9	28681.2	30534.7	30364.4	33176.5	35687.6	36945.9	43503.7	32923.6	22833.7	27932.4	26072.9
2502			Echothiophate;Echothiophate	1.78163109663098;1.8823678242751	MS1 mz matched	255.114	42.56	15666.2	13825.4	20160	24412.3	6412.67	17428.9	18750.6	11405.3	13427.1	13382.7	21925.8	3393.16	7304.04	41352.5	9881.29	6165.22	14987.8
2503			Echothiophate;Echothiophate	4.1875944577871;4.28833142779966	MS1 mz matched	255.115	126.6	133704	118856	109386	47600	38486	46737.8	59651.5	116368	99317.3	101573	117827	42803.7	44460.1	925740	37303	47078.8	57023.2
2507	Palmitic acid	0.9999			MS2 forward	255.235	44.435	8.98276e+06	8.71197e+06	8.66496e+06	4.65294e+06	3.74381e+06	7.04213e+06	7.87535e+06	6.66345e+06	6.39324e+06	6.41918e+06	6.90486e+06	5.11229e+06	4.89637e+06	4.83661e+06	9.03527e+06	5.94307e+06	7.73336e+06
2510					Unmapped	255.823	193.122	30775.2	20732.4	15596.8	29230.5	18457.2	15320.8	24004.5	37303	23912.7	21712.7	22821.9	23625.1	18580	16544.7	21194.2	21725.5	25472.3
2517					Unmapped	256.029	36.789	17839.9	16165.3	15249.3	15260.4	16299.6	5699.94	7782.09	6484.18	5794.53	6031.93	8827.51	15789.5	19060.8	4520.91	60423.7	16038.9	28678.3
2545			Histidinyl-Cysteine;Cysteinyl-Histidine;	-14.1855974679842;-14.1855974679842;	MS1 mz matched	257.069	113.556	19467.5	19836.6	19365.1	8675.01	74216	15092.6	21307.7	8834.56	7064.43	16470.5	9390.71	43380.6	3154.95	3888.19	14695.8	16103.4	50395.1
2547	L-Pyroglutamic acid	0.9789			MS2 forward	257.078	279.587	12983.3	10110.8	8249.84	16630	6326.46	8432.02	6722.05	8624.72	8154.32	5614.66	7515.94	2870.62	9621.3	9717.46	53884	16769.5	49726.3
2548	2'-O-Methyluridine	0.6466			MS2 forward	257.079	90.1805	73101.4	67751	66546.6	32563.4	55248.1	49670	61729.7	52386.2	110807	101170	77940.7	198923	8674.8	16450.8	109803	31430.8	60245.1
2549	Ribothymidine	0.8514			MS2 forward	257.079	138.282	31543.1	26676.3	24011.8	69464.7	17565.2	2840.33	4466.64	20228.4	43362	32404.4	105061	56804.4	2235.17	4721.16	2447.56	26348.7	25991.8
2568			3-Chloro-2-methylmaleylacetate;2-Chloro-5-methylmaleylacetate;3-Bromo-2Z-heptenoic acid;3-Bromo-2Z-heptenoate;(2Z)-3-Bromoheptenoic acid	-20.3933819790727;-20.3933819790727;-0.970901122491018	MS1 mz matched	257.981	24.001	15683.8	15111.7	18297.5	8400.6	3742.86	15042.8	16102.5	25865.3	20338.2	28961	31425.4	3312.58	18600.3	22400.1	13281	8790.44	11719.5
2594	D-glucosamine 6-phosphate	0.8892			MS2 reverse	259.049	26.3015	2955.47	2785.73	4338.69	31450.8	3391.6	8868.29	9680.44	10528.1	8976.6	11133.3	14424	29630.2	32382.8	4241.02	13593	24732.4	68838.2
2601			L-alpha-glutamyl-L-hydroxyproline ;Oxypinnatanine;8-Deoxylactucin;Linderane;Hemigossypol;Cyperine;2,3-Bis(4-hydroxyphenyl)-1,2-propanediol;Homobaldril	-3.21529146887684;-3.21529146887684;-18.838553214352;-18.838553214352;-18.838553214352;-18.838553214352;-18.838553214352;-18.838553214352	MS1 mz matched	259.092	331.442	20530.7	16956.2	15917.5	24003.4	19823.9	21824.5	20684.6	19792.7	13916	15128.5	21752.8	14934.1	25184.1	21147.4	22634.8	22188	6127.33
2603			Asparaginyl-Glutamine;Glutaminyl-Asparagine;Asparaginyl-Gamma-glutamate;Gamma-glutamyl-Asparagine;Maculosin;Cyclo(L-Pro-L-Tyr)	4.85752161341921;4.85752161341921;4.85752161341921;4.85752161341921;-10.6371731701348	MS1 mz matched	259.113	30.405	28289.6	23817.8	21380.8	25944	9251.19	2458.32	8181.49	10248.4	2480.21	8445.19	2721.72	25808.8	37730.1	6450.25	58969.9	31732.2	39498.1
2607	Dodecanoic acid	0.9999			MS2 reverse	259.192	145.826	6515.36	5799.8	5529.91	1277.72	2874.6	939.81	986.707	5688.42	7432.18	1664.1	1558.36	2201.24	537.647	1411.74	56839.2	1446.25	12649
2611					Unmapped	259.84	406.356	16038.8	13304.6	11587.6	15139	13702.6	13963.6	9655.58	15302.3	14705.6	13738.1	13268.8	14245	11888.2	12451.1	13980.2	12551.7	15628.9
2616					Unmapped	259.982	28.3025	8364.71	9349.95	7527.22	6354.05	4865.87	3705.6	4384.44	5354.23	3912.11	9531.97	6652.73	9611.6	9203.28	1888.01	45581.8	5504.81	17300.2
2619			Aspartyl-Glutamate;Glutamyl-Aspartate;NS-102	-1.68382490498395;-1.68382490498395;-12.1183567939543	MS1 mz matched	260.072	110.017	130564	126520	133086	75611.3	64663.6	11353	11457.1	74282	28973.4	17706.1	28195.4	46129.5	170932	42221.4	12081	52172.7	9584.04
2620	Bufexamac	0.9237			MS2 reverse	260.072	62.258	48844.7	48206.3	51432.5	72486.1	27988.3	8917.42	8076.02	15371.9	7205.03	7908.04	9462.9	16234.7	129893	53314.1	6299.43	11985.7	10512.1
2646			Oil Orange SS	-10.2999	MS1 mz matched	261.108	142.234	157814	148728	137421	239748	123808	160773	183329	126180	123816	128981	129837	149031	171325	165653	198356	227794	246604
2647			Oil Orange SS	-12.1807	MS1 mz matched	261.107	174.648	21023.8	21675.3	21943.7	32868.3	25560.2	26924	29808.7	21609.7	19826	23629.6	16788.7	22731.1	26132.8	25520.9	29834.9	45633.5	23893.1
2663			Dehydroanonaine;2-Naphthalenol 2-aminobenzoate;Thiamine aldehyde;Thiamin aldehyde	1.41127928713303;1.41127928713303;-6.46150255769521	MS1 mz matched	262.088	144.816	1.27933e+06	1.12309e+06	1.10091e+06	1.64544e+06	317318	45580.6	27461.8	87350.9	45837.4	33503.8	38160.1	63137.2	912356	671663	29020.6	47623.1	36120.7
2674					Unmapped	263.013	341.249	661276	619185	603860	640494	665761	599665	623926	633334	631001	639188	663693	658975	660691	633536	617408	666986	585300
2675	3-Methoxy-4-Hydroxyphenylglycol Sulfate	0.914			MS2 forward	263.024	41.652	119431	116091	125308	21049.2	27290.6	40947.6	41157.8	45901.8	46809.4	38034.2	56774.5	26258.7	26980.9	27459	745733	24387.6	611437
2680			1'-Acetoxyeugenol acetate;1'-Acetoxyeugenol acetate	-6.39228113291193;-6.49224270527236	MS1 mz matched	263.098	343.871	43343.6	38694.1	42526.2	47598.5	40379.3	35712.5	40209.6	49606.3	41233.4	41302.3	53074.1	46104.1	49133.5	31542.9	39224.1	48521.5	23094.1
2725			4-Methoxybrassinin;Methoxybrassinin;Methoxybrassinin	-10.9830775453327;-10.9830775453327;-11.1540930664538	MS1 mz matched	265.052	141.5	324589	266898	257250	258636	543724	131117	186051	118874	44740.8	95131.2	54511.4	561916	266449	200810	18961.4	124888	14852.3
2734			Diethyl phenyl phosphate;Phosphoric acid, diethyl phenyl ester	-15.2043	MS1 mz matched	265.162	24.449	2.15873e+06	2.00746e+06	1.98119e+06	1.15337e+06	1.15763e+06	1.3344e+06	3.89861e+06	938178	2.91116e+06	997490	810957	2.21726e+06	886690	1.09274e+06	912523	1.19492e+06	861355
2741			S-Ribosyl-L-homocysteine;S-D-Ribosyl-L-homocysteine;Ribose-5-S-homocysteine;S-Ribosylhomocysteine;S-(5-Deoxy-D-ribos-5-yl)-L-homocysteine	18.5029	MS1 mz matched	266.083	305.529	135122	147390	184516	122466	107756	119962	154785	160352	147164	152799	157913	138458	106028	118311	13847.9	202265	35079.1
2760			L-alpha-Aspartyl-L-hydroxyproline ;Aspartyl-Hydroxyproline;5,6-Dihydrouridine;(-)-Columbianetin;(R)-Columbianetin;Decursinol;Marmesin;(+)-Marmesin;Nodakenetin;(-)-Marmesin;Torachrysone;(+)-Columbianetin;(S)-Columbianetin	-4.82028202641344;-4.82028202641344;-4.82028202641344;-21.1305494105474;-21.1305494105474;-21.1305494105474;-21.1305494105474;-21.1305494105474;-21.1305494105474	MS1 mz matched	267.066	287.165	72114.8	71193.9	60775	68297	68480.7	69568.7	62891.8	65725.9	68871.1	71783.9	76498	71061.6	71973.9	62968.3	28079.8	75677.8	21919
2761			Cysteinyl-Serine;Serinyl-Cysteine;9,10-Phenthroquinone;9,10-Phenthrenedione;Phenthraquinone;Phenthrenequinone;4-(1,2-Epoxyethyl)-8,9-epoxy-enediyne;Anthraquinone;9,10-Anthraquinone	5.87546049396968;5.87546049396968;2.88388886641777;2.88388886641777;2.88388886641777	MS1 mz matched	267.067	221.407	135313	135318	131403	135887	159243	137064	152706	198915	142602	191318	144878	231185	157223	188035	20306.9	137548	50785.9
2766			4'-HPPH;4-Hydroxyphenytoin;3'-HPPH;Hydroxyphenytoin;2,3-Dihydroxycarbamazepine;Phenytoin arene-oxide;Saphenic acid;2,3-Dihydroxycarbamazepine	4.84995806307384;4.84995806307384;4.84995806307384;4.84995806307384;4.84995806307384;4.84995806307384;4.82123566883937;4.82123566883937	MS1 mz matched	267.086	68.364	38613.5	22751.3	23168	44751.2	45699.9	12299	18983.2	53134.8	36044.6	22264.5	38566.5	51678.6	18682.9	20033.5	7606.95	40281.7	20115
2796			Clitidine;Chrytidine	-10.3467	MS1 mz matched	269.082	260.342	59118	63213.7	59044.5	66564.7	62736.1	62165.2	66196.2	72457.3	67014.9	63772	77204.8	74219.6	78224.9	69025.6	10512	71161.5	13855.2
2797			Phenylglucuronide;Phenol glucuronide;D-Lombricine;Lombricine;L-Lombricine	16.6935757902628;16.6935757902628;20.5918476085929;20.5918476085929	MS1 mz matched	269.078	101.647	20611.2	19808.6	18778.7	5668.83	15424.3	6930.24	7973.05	27749.6	31789.9	49268.9	29606.3	32187.3	29455.9	5848.95	24096.5	5013.77	16668.4
2803			3-Oxohexadecanoic acid;9-Oxohexadecanoic acid;8-Oxohexadecanoic acid;11-Oxohexadecanoic acid;16-Oxo-palmitate	9.27098173219303;9.27098173219303;9.27098173219303;9.27098173219303;9.25173793896342	MS1 mz matched	269.213	45.714	33434.8	36855.8	37606.9	25113.4	28091.5	27219.8	28618.7	33819.9	40448.9	24662	29132.4	21723.7	22468.4	50318.3	70243.6	30899.8	77475.7
2805	Heptadecanoic acid	0.9481			MS2 forward	269.249	42.58	83911.7	89000.6	104546	40283.1	35322.8	64158.2	54251	54347.8	57492.1	42111.9	45585.9	42648.4	88370.5	64597.1	147096	57935.9	65897.8
2815			3-[[5-Methyl-2-(1-methylethyl)cyclohexyl]oxy]-1,2-propanediol;	3.49844179040396;	MS1 mz matched	270.208	102.516	8454.56	8006.95	7633.66	5262.16	5844.27	8117.14	9855.31	9024.72	5523.32	4503.76	6200.96	4946.19	5466.48	4400.35	4691.11	4047.53	5296.61
2817					Unmapped	270.252	42.559	17432.7	21152.8	18312.6	7084.6	6911.28	12211.6	12660.2	12390	10343.8	8883.4	7328.48	7303.81	13205.5	13710.2	34920.3	11945.6	11525.2
2826					Unmapped	270.943	347.569	32241.7	47438.7	47238.4	29995.7	44306.5	45356.9	46497.7	32159	31061.2	31584.9	29721.4	29214.6	40410.3	28939.2	47458.9	32852.4	32703.1
2830					Unmapped	270.976	215.859	21723.2	20334	17759.1	20550.8	17566.2	15258.9	17504.6	16272.6	18839.6	15850.6	19316.7	20332.5	4774.54	13813.4	25591.8	20071.2	24637.3
2851			Modafinil;Brugine	18.5277445103942;6.25810871827155	MS1 mz matched	272.087	356.291	9936.03	7563.83	9062.2	12947	10075.9	18299.4	12505.6	8691.65	2881.37	4459.49	8181.04	2685.6	25391.2	14982.9	5452.83	10854.9	6012.13
2873			Orellanine;3,3'-Bipyridine-2,2',5,5',6,6'-hexol	-16.66414059455;-16.66414059455	MS1 mz matched	273.009	352.372	11454.2	9800.98	9568.86	10003.8	10817.4	10346	10928.1	11654.5	9533.26	10919.7	12444.5	10454.5	13678.9	11989.6	9564.43	10970.4	7431.01
2880			Gamma-glutamyl-Gamma-glutamate;N2-Succinoylarginine;Glutaminyl-Gamma-glutamate;Glutaminyl-Glutamine;Gamma-glutamyl-Glutamine;N2-Succinyl-L-arginine;(2S)-2-(3-Carboxypropanoylamino)-5-(diaminomethylideneamino)pentanoic acid	1.02251607496154;1.02251607496154;1.02251607496154;1.02251607496154;1.02251607496154;1.09438046567909	MS1 mz matched	273.125	273.233	62726.4	50127.5	47576.2	104816	58003.1	64370.4	68824.6	42199.3	27571.9	40216.8	47349.6	55353.8	67671.3	39841	68038.1	105988	56137.5
2893			Kinetin;Succinylproline;Succinyl-L-proline	-7.95003885181188;-1.85977829575895	MS1 mz matched	274.087	281.489	76134.2	79014.1	74165.8	83183.4	83624.3	80117.6	82549.6	94126.2	86042.7	75694.4	92732.1	93118.1	96437.2	84166.7	9025.63	81247.2	8517.39
2911			Flutamide;Flutamide	-10.9315615757178;-11.0155966447131	MS1 mz matched	275.069	346.424	14649.2	13528.7	13568.2	17076.5	19175.5	14807.6	19027.6	18382.9	15855.7	17219.2	20956.5	20048.3	18552	16748	2077.54	17187.8	3181.63
2912	2-Thiocytidine	0.8575			MS2 reverse	275.087	101.588	323934	387284	378651	483494	303854	381744	444478	277228	291086	356445	331293	339617	375990	282689	305178	573620	673780
2919			Valyl-Valine;Atractylone;Atractylol;Atractyloxide;Furanodiene	-1.81589051556008;-20.3561022505705;-20.3561022505705	MS1 mz matched	275.17	32.385	26909.1	35723.7	33910.7	6071.08	8617.69	4974.56	4839.33	10513.6	6401.03	6963.99	9066.17	4597.96	5865.85	3840.49	12322.4	6184.78	4950.51
2931			5-Methyldeoxycytidine;3'-Amino-3'-deoxythimidine;5-Methyl-2'-deoxycytidine	-1.06177253238656;-1.06177253238656;-1.24426445932752	MS1 mz matched	276.067	127.948	6.96282e+06	6.24745e+06	6.05878e+06	5.66854e+06	2.42115e+07	144148	152158	160815	51883.7	436850	62412.7	2.54251e+06	3.63487e+06	2.63598e+06	78456.4	141176	64201
2940			L-alpha-glutamyl-L-hydroxyproline ;Oxypinnatanine;8-Deoxylactucin;Linderane;Hemigossypol;Cyperine;2,3-Bis(4-hydroxyphenyl)-1,2-propanediol;Homobaldril	-7.05995423220528;-7.05995423220528;-22.6831559113147;-22.6831559113147;-22.6831559113147;-22.6831559113147;-22.6831559113147;-22.6831559113147	MS1 mz matched	276.118	191.867	9490.01	10247.8	9163.8	14163.6	7165.95	11508.9	13208.9	7401.73	7081.8	9494.3	10384.4	9611.83	7976.18	8372.94	9114.49	17015.5	11731
2951					Unmapped	276.933	163.223	22623.2	21946.1	19487.6	21876.9	19141.8	17730.1	19456.5	22742.1	22683.4	29289.6	20717.3	20908.7	17580.1	20084.7	20664.1	22765.7	25412.5
2959					Unmapped	277.025	215.696	21838.6	23823.3	22228.1	22817.1	22942.3	17234.7	18999.9	17942.9	21534.2	19267.2	24713.4	19769.3	2709.29	11599.3	31466.5	26761.3	29544.3
2970	Phthalic acid Mono-2-ethylhexyl Ester	0.6447			MS2 forward	277.145	44.478	104616	115642	105912	29474.5	44881.2	173021	211263	41554.1	69161.9	54678.1	42329	79179.9	14225.7	38791	194941	41684.3	434784
2973			2-ethyl-1,5-dimethyl-3,3-diphenylpyrrolinium (EDDP);Lycocernuine	14.8286675576314;-15.8159938520082	MS1 mz matched	277.186	32.396	1.06436e+07	1.39469e+07	1.08466e+07	961580	4.30939e+06	40299.3	241168	185524	1.0699e+06	1.91157e+06	3.73127e+06	103973	355929	620722	7.54262e+06	182428	862832
2982			Ticlopidine S-oxide;Ticlopidine N-oxide;7-Hydroxyticlopidine;2-Oxoticlopidine;	-16.6118098572438;-16.6118098572438;-16.6118098572438;-16.6118098572438;	MS1 mz matched	278.044	347.717	9380.49	9873.56	10337.2	11220.3	11955.4	8356.13	10886.1	10357.2	10409.9	10856.8	10374	12489.4	10092.6	7997.9	2096.51	10495.2	3233.27
3004			Sulfametopyrazine;Sulfamonomethoxine;Sulfamethopyrazine;Sulfalene	7.10197320552438;7.1412503615599;7.1412503615599	MS1 mz matched	279.061	279.652	213772	189454	184527	233516	152189	171561	166294	175378	186105	149145	179500	107770	166726	163818	259105	240152	297861
3005	3-Methyluridine	1			MS2 reverse	279.057	100.835	25401.7	19840.6	21991.2	8797.8	20632.6	9022.86	10965	29207.4	45930.1	49174.8	30694.4	36343.5	26855.5	7325.37	7420.54	7549.48	6482.92
3007	1-Methylpseudouridine	0.7263			MS2 reverse	279.066	128.565	29963.1	25658.2	25652.7	17815.1	91247.2	7502.32	7025.7	7634.23	7658.81	9344.31	10175.6	8846.25	15810.3	11301.2	5788.9	8317.04	2522.03
3016	Linoleic acid	0.9999			MS2 forward	279.234	43.185	215517	206407	238901	26461.1	39458.1	360013	445021	55697.3	71680.1	61697.4	47578.2	52380.1	365952	68376.3	1.32903e+06	48636.8	197598
3030			Phentolamine;mirtazapine-N-oxide;8-hydroxymirtazapine;Xanomeline	-10.0838400933735;-10.0838400933735;-10.0838400933735;-22.1332483509579	MS1 mz matched	280.15	27.635	100149	96285.3	99800.6	20687.2	26708.9	35690.2	40939.8	32500.5	37802.4	34485.1	47874.4	26422.9	26154.7	28009	575637	21759.1	478183
3042					Unmapped	281.015	161.636	50046.9	53849.9	45012	60232.5	45687.3	50188.5	57943.9	68493.4	53903.1	53213.8	62042	54779.6	64302	68492	48107.3	55689.9	65420.8
3048			L-alpha-Aspartyl-L-hydroxyproline ;Aspartyl-Hydroxyproline;5,6-Dihydrouridine;(-)-Columbianetin;(R)-Columbianetin;Decursinol;Marmesin;(+)-Marmesin;Nodakenetin;(-)-Marmesin;Torachrysone;(+)-Columbianetin;(S)-Columbianetin	-0.756648552791637;-0.756648552791637;-0.756648552791637;-17.0669822161936;-17.0669822161936;-17.0669822161936;-17.0669822161936;-17.0669822161936;-17.0669822161936	MS1 mz matched	281.055	161.526	23578.5	21141.5	18470.1	4886.66	9867.63	12943.1	15005.7	10320.4	16324	14560.5	11144.4	21643.7	3543.37	4913.83	108781	4872.02	124084
3055	3'-O-Methylinosine	0.9941			MS2 forward	281.09	140.596	59908	49565.2	46560	25270.6	44266.6	28316.2	41574.6	46257.5	87495.8	85177.8	70235.5	185580	9324.18	9073.65	75728	25914.5	34118.7
3056			Methocarbamol;Benquinox	-16.6847077828673;24.4726862008349	MS1 mz matched	281.1	255.599	47392.2	41688.6	44019.4	45089	57114.3	25748.8	24045.2	52410.1	46032.1	40950.2	57550.6	50342.6	45543.8	26403.9	57480.7	51159.2	10639.4
3058			8-Hydroxynevirapine;3-Hydroxynevirapine;2-Hydroxynevirapine;12-Hydroxynevirapine;2-Aminoadenosine	-11.6017885181729;-11.6017885181729;-11.6017885181729;-11.6017885181729;2.49089266254211	MS1 mz matched	281.108	347.604	18310.3	17977.3	17003.1	21234.2	15215.8	13009.4	14949.8	20396.7	17922.4	18633.4	19605.3	15583.4	15905.3	12188.6	16207.1	20631.3	9908.57
3059			8-Hydroxynevirapine;3-Hydroxynevirapine;2-Hydroxynevirapine;12-Hydroxynevirapine;2-Aminoadenosine	-9.48454186930876;-9.48454186930876;-9.48454186930876;-9.48454186930876;4.60816914943438	MS1 mz matched	281.102	48.74	407509	271296	383313	485128	528740	231543	315556	543987	389114	215146	700748	579032	7891.21	77259.5	140186	525558	12771.2
3065	Oleic acid	1			MS2 forward	281.25	42.56	1.45406e+06	1.36465e+06	1.50876e+06	190586	485156	3.55198e+06	4.70614e+06	455515	648915	1.16569e+06	619947	1.06335e+06	679436	662294	4.02661e+06	315775	1.54883e+06
3111			2-Phenylethyl beta-D-glucopyranoside;Metominostrobin	-23.1464218990614;11.6568543633096	MS1 mz matched	283.119	78.056	55848.4	51114.6	49328.9	55946.9	41779.7	48826	47849.5	42834.5	49250.3	55165.8	45415.8	41720.5	51353.2	40059	49505.1	45621	64481.3
3112			L-Agaritine;4-amino-MX;Agaritine	-22.1097553865111;-22.1097553865111;-22.0872942278297	MS1 mz matched	283.125	28.341	58994.2	56557.7	57461.3	46545.7	45627.2	46064.5	62892.6	40905.8	49667.9	46392.2	34314.4	54218.8	45226.3	46676.8	47066.8	58397.6	47047.8
3117	Stearic acid	0.9999			MS2 forward	283.266	43.185	5.31183e+06	6.37976e+06	7.30852e+06	3.5655e+06	3.24718e+06	3.86654e+06	4.01472e+06	3.78306e+06	3.80101e+06	3.92542e+06	4.28412e+06	3.70431e+06	3.36402e+06	3.37352e+06	5.97508e+06	3.97995e+06	6.30119e+06
3122	N4-Acetylcytidine	0.6048			MS2 reverse	284.09	156.259	4272.5	3579.52	2984.33	21154.3	8054.15	4014.77	4812.61	4073.71	4699.97	5741.22	3347.64	5850.89	18449.9	12009.9	11527.6	2990.05	12527.3
3145			Cernuine;2'-Hydroxygenistein;3'-Hydroxygenistein;5,6,7,4'-Tetrahydroxyisoflavone;Kaempferol;Maritimetin;7,8,3',4'-Tetrahydroxyisoflavone;Luteolin;Norartocarpetin;Citreorosein;Luteolin;3',4',5,7-Tetrahydroxyflavone;5,7,3',4'-Tetrahydroxyflavone;Kaempferol;3,4',5,7-Tetrahydroxyflavone;3,5,7-Trihydroxy-2-(4-hydroxyphenyl)-4H-1-benzopyran-4-one;5,7,4'-Trihydroxyflavonol;C.I. 75640;Indigo yellow;Kaemp…	-23.342956823796;-23.342956823796;-23.342956823796;-23.342956823796;-23.342956823796;-23.342956823796;-23.342956823796;-23.342956823796;-23.342956823796;-23.342956823796;-23.209765364411;-23.209765364411;-23.209765364411;-23.209765364411;-23.209765364411;	MS1 mz matched	285.041	388.212	4501.78	4491.93	3799.07	4665.72	5675.77	3553.61	4556.91	4024.6	6245.63	3440.21	4124.02	5339.91	3645.27	3334.6	4315.25	2889.64	7747.42
3146			Cernuine;2'-Hydroxygenistein;3'-Hydroxygenistein;5,6,7,4'-Tetrahydroxyisoflavone;Kaempferol;Maritimetin;7,8,3',4'-Tetrahydroxyisoflavone;Luteolin;Norartocarpetin;Citreorosein;Luteolin;3',4',5,7-Tetrahydroxyflavone;5,7,3',4'-Tetrahydroxyflavone;Kaempferol;3,4',5,7-Tetrahydroxyflavone;3,5,7-Trihydroxy-2-(4-hydroxyphenyl)-4H-1-benzopyran-4-one;5,7,4'-Trihydroxyflavonol;C.I. 75640;Indigo yellow;Kaemp…	-22.0365315309632;-22.0365315309632;-22.0365315309632;-22.0365315309632;-22.0365315309632;-22.0365315309632;-22.0365315309632;-22.0365315309632;-22.0365315309632;-22.0365315309632;-21.9033398975694;-21.9033398975694;-21.9033398975694;-21.9033398975694;-21	MS1 mz matched	285.041	464.808	2560.02	2171.77	2146.79	2699.2	2313.34	1792.35	2402.48	2839.22	3312.47	1842.68	2509.54	2546.29	1829.57	1616.82	2384.13	1901.82	4114.86
3164					Unmapped	286.025	280.249	9178.86	11270.4	10475.6	13288.1	7803.71	12662.6	10237.3	8569.31	10627.9	9224.88	8909.54	7676.42	10717	10449.5	12098.8	11425.8	14408.8
3182			1,6-phthalenedisulfonic acid;2,6-phthalenedisulfonic acid	20.1405532819101;20.1405532819101	MS1 mz matched	286.975	346.048	58180.9	87528.1	91274.1	56365.2	51611.4	52739.5	54126.3	58664.9	60097.8	58297.2	86753.8	55622.7	56642.6	85558.9	55322	56380.4	92243
3209			Procaine;Procaine;Metabutethamine	10.6799641588393;10.5863795640433;10.5863795640433	MS1 mz matched	288.158	26.985	22987.6	20317	18521.5	4002.03	3624.33	7940.79	8957.98	8358.42	8401.87	7327.71	9320.29	3818.55	3839.55	6184.32	111039	3326.67	98943
3219					Unmapped	288.987	215.696	8497.78	8081.25	7424.71	7743.27	6864.45	5988.85	7048.31	6274.43	7795.69	6439.97	7836.88	7081.75	2009.69	3968.68	9857.58	7403.68	9458.17
3221			Sedoheptulose 1-phosphate;D-Sedoheptulose 7-phosphate;Sedoheptulose 7-phosphate;D-Sedoheptulose 7-phosphate;D-altro-Heptulose 7-phosphate;altro-Heptulose 7-phosphate;Sedoheptulose 1-phosphate;altro-Heptulose 1-phosphate;D-glycero-beta-D-manno-Heptose 7-phosphate;D-glycero-beta-D-manno-Heptose 1-phosphate;D-glycero-alpha-D-manno-Heptose 7-phosphate;D-glycero-alpha-D-manno-Heptose 1-phosphate;D-gly…	0.0506826150015316;0.0506826150015316;-0.00724037320825891;-0.00724037320825891;-0.00724037320825891;-0.00724037320825891;-0.00724037320825891;-0.00724037320825891;-0.00724037320825891;-0.00724037320825891	MS1 mz matched	289.04	352.377	10106.5	9610.01	9387.34	9757.79	10654.5	9542.02	9417.81	10912.8	9114.9	10967.8	10930.7	10055.9	12278	10530.9	9169.02	10537.8	8153.87
3223			N-Succinyl-L,L-2,6-diaminopimelate;N-Succinyl-LL-2,6-diaminoheptanedioate;N-Succinyl-LL-2,6-diaminopimelate;N-Succinyl-L-2,6-diaminoheptanedioate;N-Succinyl-L-2,6-diaminopimelate	-4.82883470149284;-4.8257324599779	MS1 mz matched	289.103	120.947	6.61695e+06	5.75563e+06	5.36198e+06	4.84959e+06	2.55668e+06	5.34904e+06	6.29094e+06	9.30227e+06	7.72948e+06	7.26422e+06	1.01717e+07	3.18853e+06	3.39538e+06	2.82216e+06	4.77411e+06	4.17245e+06	4.6589e+06
3229					Unmapped	289.96	37.3005	37483	37200.1	37080.1	25134.6	24350.5	14385.3	15142.2	26193.6	28163	32848.5	38237.2	44052.4	1735.09	4090.35	46497.5	30359.8	37643.6
3250			Cordeauxione;Etrimfos	-0.946386380606683;-22.8500739734095	MS1 mz matched	291.058	215.475	22320.5	19628.2	18765.2	24338.4	20107.7	13064.4	15441.7	15611.2	16681	15405.6	20291.3	17696.8	1382.61	6834.87	36544.7	25711.2	32190.2
3253	EDTA	0.6388			MS2 forward	291.084	423.398	12294.3	9844.85	8678.39	11786.2	10593.2	9952.09	11320.2	11762.4	10075.7	10232.3	9699.67	10623.2	10598.2	9980.9	11287.9	10152.6	12826
3263			Carteolol;Carteolol	-1.82867544246719;-1.85400236220235	MS1 mz matched	291.178	26.217	17202.5	17579.5	16426	2256.25	5700.06	3670.44	2896.75	879.603	2541.95	2224.56	4617.5	2354.22	1128.4	5833.14	5664.25	950.95	1617.19
3271			Lumiracoxib;Panfuran S;Dihydroxymethylfuratrizine	24.2795135564755;-23.8845896627667	MS1 mz matched	292.062	92.915	674267	741340	750562	644857	588233	119204	63870.5	272099	96613.4	71104.2	105407	207802	2.42468e+06	578238	11350	368113	9637.69
3275			2,3-Butanediol glucoside;Cimetidine	0.384736048684126;21.0220942210478	MS1 mz matched	292.141	295.268	37325.3	27375.5	27711.3	33884.2	94978.4	65751.2	50922.5	32952.6	14925.3	28331.5	33832.4	23897.3	164762	58052.5	702571	29172.4	9104.63
3281			Calcium iodide	19.3724	MS1 mz matched	292.893	571.209	66903.5	57475.9	70021.8	85953.1	42516	86901.7	50645.9	67971.3	61540.4	59805.2	57414.6	65521.6	86425.3	61166	63787.4	77120.9	62257.8
3282					Unmapped	292.906	26.398	12282.2	13489.8	10603.7	13821.1	12122.9	8709.43	10819.5	12996.2	13988.5	10441.7	13621.8	15186.3	7271.56	9803.93	9957.78	10784.7	11775.4
3285			4-[(2,4-Dihydroxyphenyl)azo]benzenesulfonic acid;Pyrifenox	11.6089783433089;5.9704243779742	MS1 mz matched	293.034	215.229	15717.6	12585.2	11416.1	20449.6	11694.4	5106.62	7160.64	6390.89	8970.09	9227.76	15618.6	10614.5	712.728	1998.14	47342.7	20026.1	40166.6
3295	gamma-L-Glutamyl-L-phenylalanine	0.8566			MS2 reverse	293.115	321.802	1354.9	797.708	1076.86	2002.19	1324.55	989.319	5587.3	5980.03	5677.93	5503.09	5040.27	1203.49	3220.52	622.92	2236.89	2501.11	1944.74
3298	Embelin	0.9974			MS2 reverse	293.178	46.038	236208	223150	260138	196715	280863	301052	272721	204853	186126	242354	323428	190298	270136	215747	153165	308196	224231
3299			Trimipramine;	-22.4289079177594;	MS1 mz matched	293.195	25.08	324112	317898	326296	150383	127506	173378	778094	141441	611370	153399	117019	164115	82343.3	140602	176972	172683	92856.9
3322			3,5-Dibromo-4-hydroxybenzoate	-16.5589	MS1 mz matched	294.904	307.235	25360.5	23169.4	20157.4	26330.1	22538.5	17994.8	20617.5	22992.3	26549	23699.3	27927.4	24142	30213	21470.4	24508.6	25602.4	24292.4
3336	9R,10S-EpOME	0.966			MS2 forward	295.227	44.771	43927.3	43621.4	41184.6	22606	20205.7	39296.6	34383.3	35320.7	35375.9	35938.2	33062.9	30930.4	36260.2	25729.2	136526	32253	60703.9
3338			Gyrocyanin;Oleic acid methyl ester;Methyl oleate;17-Methyl-6Z-octadecenoic acid;17-Methyl-6Z-octadecenoate;Lactobacillic acid;11R,12S-Methylene-octadecanoic acid	-24.3018123076921;-15.1887711103068;-15.1887711103068;-15.1887711103068	MS1 mz matched	295.265	41.228	9668.45	9170.12	9752.55	1507.5	2413.76	14729.9	21995.4	2967.63	5504.11	3498.41	2228.25	3305.07	5402.43	4241.64	30057.4	4270.85	11990.7
3350	S-Methyl-5'-thioadenosine	0.9998			MS2 forward	296.084	99.5735	603010	537724	513110	621813	637143	46924.8	75508.6	711878	1.09365e+06	565905	1.06515e+06	1.2659e+06	6680.02	36598.5	158450	683135	439218
3352	3'-O-methylguanosine	0.8923			MS2 forward	296.101	185.447	7550.44	6833.18	6174.22	3657.05	5828.32	2753.09	4378.45	6657.97	12932.3	10389.8	15015.9	19499.6	1291.84	1110.17	6666.95	4881.04	3521.76
3353			(+)-Erythraline;(卤)-Clausenamide;(卤)-Aegeline;Lansamide 3;Oripavine;Codeinone;(5alpha)-7,8-Didehydro-4,5-epoxy-3-methoxy-17-methylmorphin-6-one;Neopinone;Oripavine;(-)-Apoglaziovine;Glaziovine;3-Hydroxyestra-1,3,5(10),7-tetraene-16,17-dione 16-oxime;Tuduranine	-1.79749041826013;-1.79749041826013;-1.79749041826013;-1.79749041826013;-1.79749041826013;-1.81936584708407;-1.81936584708407;-1.81936584708407;-1.81936584708407;-1.81936584708407;-1.81936584708407;-1.81936584708407	MS1 mz matched	296.136	280.869	98087.6	81866.6	80130.1	120139	125700	111051	114096	107766	58136.9	66209.1	122055	81657.4	235476	130374	70550.8	112665	6454.31
3364	D-Glucose 6-phosphate	0.615			MS2 forward	296.975	107.185	18170.2	15364.2	13793.6	12938.8	15044.7	15227.9	17460.6	15996.7	15820.2	17704.1	15318.3	11917.3	15629.9	15856.8	15400.7	14548.2	15806.1
3380			2,9-Dimethyl-2,9-diazatricyclo[10.2.2.25,8]octadeca-5,7,12,14,15,17-hexaene-3,10-diol, 9CI;Fumigaclavine A;Fumigaclavine A	1.42436417616168;1.42436417616168;1.51827106937122	MS1 mz matched	297.169	27.534	597451	584214	566841	164318	136074	271947	414231	385299	260156	267792	354726	174766	224961	191415	393109	255028	207045
3381	Nname,cis-9,10-Epoxystearic acid	0.972			MS2 forward	297.244	46.359	60869.6	60203.8	61187.5	34388.5	28597.8	46001.9	48038.9	34189.7	42210.4	35551.2	32657.6	42629.7	31054.6	46824.3	203097	37034.9	170542
3382	Pristanic acid	0.851			MS2 forward	297.281	41.228	9897.78	8896.44	10744.9	3996.88	4296.34	5760.92	6219.51	6344.28	5503.31	3608.14	4632.07	5071.22	7052.78	5409.83	27848.5	6383.95	9661.78
3389			N-Ornithyl-L-taurine;N-Hydroxy-2-acetamidofluorene;1-Hydroxy-2-acetamidofluorene;1-Hydroxy-N-2-fluorenylacetamide;N-(1-Hydroxyfluoren-2-yl)-acetamide;7-Hydroxy-2-acetamidofluorene;N-(7-Hydroxy-9H-fluoren-2-yl)acetamide;3-Hydroxy-2-acetamidofluorene;N-(3-Hydroxy-2-fluorenyl)acetamide;5-Hydroxy-2-acetamidofluorene;N-(5-Hydroxy-2-fluorenyl)acetamide	12.6448187517025;10.0378678564652;10.0378678564652;10.0378678564652;10.0378678564652;10.0378678564652	MS1 mz matched	298.115	331.414	7149.79	5786.86	5278.81	8680.12	8228.13	7535.87	6304.43	7592.82	4591.75	5050.7	9310.01	5661.31	14388.5	8370.88	7070.97	7628.47	1101.33
3404	L-Cystine	0.6554			MS2 reverse	299.043	101.035	3767.34	2680	3142.76	2016.96	3269.44	2277.78	2162.14	4011.34	4258.4	8339.25	5043.89	5156.41	4033.71	2290.31	2642.08	2140.28	2979.07
3408			D-glycero-L-galacto-Octulose;Cyazine	2.00970893512089;-16.6604884021787	MS1 mz matched	299.098	355.654	16612.5	11835.4	11142.8	11097	17635.5	12453.3	17925.6	16233.5	13656.3	11848.7	14617.4	24416.1	16602.6	10029.9	7247.79	9847.2	22867.9
3414	Dehydroabietic acid	0.9992			MS2 forward	299.203	41.212	79166.3	72636.9	76692.9	4500.53	4255.76	4935.17	4380.87	7665.09	71376.2	4440.53	10231.5	3826.65	5542.76	3103.63	3237.22	3903.57	2600.41
3415	Palmitaldehyde	0.881			MS2 reverse	299.26	46.359	37276.1	35276.3	37459.1	12730.6	15507.1	15477.5	14188.7	15362.6	19950.4	15010.5	12683.4	17367.8	19303	19879.3	215945	18309	93894.2
3426			Methocarbamol;Benquinox	-16.6847077828673;24.4726862008349	MS1 mz matched	300.107	255.365	4998.71	4099.07	3439.15	5081.66	4711.6	2473.23	3031.08	4286	4187.95	3240.51	4592.74	3426.44	5572.58	2967.69	5834.55	4802.61	1477.4
3434			Methidathion	24.1878	MS1 mz matched	300.969	579.283	35226.6	35350.5	40358	50262.1	31731.7	34471.2	33904.6	48051.6	47170.8	44908.1	46841.1	47060.1	38063.4	29778	34732.8	34847.8	49922.5
3446	Eicosapentaenoic acid	0.6677			MS2 reverse	301.218	39.959	34404.1	28993	28470.5	3179.51	4131.15	13657.2	22765	20970.1	28625.6	2986.95	10185	5606.87	21296.5	4509.54	16644.3	3032.43	2730.26
3463					Unmapped	302.929	164.621	20117.8	17688.9	16922.1	25545.6	15471.9	20697.4	23989.6	26152.3	19349.8	19118.9	24857.4	17982.6	14630.4	16367.4	14931.4	24355.5	19580.8
3466	(+-)-Taxifolin	0.8619			MS2 forward	303.058	101.174	6949.96	4235.78	5294.46	12390.9	4975.53	811.655	1331.09	6515.08	8442.72	12097.3	7182.6	9589.4	5700.73	10011.6	8125.1	13500.7	13008.2
3469			Flazine methyl ether;Dinitramine	-4.21272760054142;15.8341377177865	MS1 mz matched	303.082	255.506	12124.3	10467.7	10553.6	12655	12398.2	7862.75	9170.07	12200.2	7869.03	8474.98	13042.8	10434	13610.3	8381.97	13355.8	14369	3408.46
3470	R-(-)-Mandelic acid	0.9245			MS2 reverse	303.082	116.013	43810.9	45567.9	48785.6	59927.9	38196.6	52936.8	55781.5	30723.3	37000.8	38123.8	41648.9	41856.6	39917	80086.7	62158.9	63039.5	60634.2
3479	Arachidonic Acid (peroxide free)	0.9899			MS2 forward	303.234	41.2535	115702	103490	100610	3547.97	9422.07	397091	595147	7888.46	26135.2	13511.5	7681.2	17822.5	84984	30765.9	365263	3924.2	14037.8
3493			Ascorbigen;Convicine	-9.62732506675216;3.60554191461518	MS1 mz matched	304.079	101.035	26655.2	24957.6	29177.4	6037.6	23161.1	7194.52	7355.72	31544.1	46820.9	72624.6	40753	46535	31939.7	4427.94	4083.58	11967.2	5412.83
3501			Uridine 2',3'-cyclic phosphate ;2',3'-Cyclic UMP	-1.35021515346337;-1.34400652493803	MS1 mz matched	305.025	340.663	1.17182e+07	1.00789e+07	1.039e+07	1.21957e+07	1.13342e+07	9.52845e+06	1.08465e+07	1.19588e+07	1.13642e+07	1.12538e+07	1.27081e+07	1.15224e+07	1.29309e+07	1.14642e+07	1.1083e+07	1.2167e+07	9.00757e+06
3504	Phenethyl Caffeiate	0.6391			MS2 reverse	305.083	100.634	4192.45	2914.5	3652.7	5953.63	3925.58	2346.3	2879.46	4241.78	5713.92	8988.76	4877.14	5296.48	4402.85	8689.72	2592.04	4470.49	2672.07
3508			Starch acetate;Glutathione amide;L-gamma-Glutamyl-L-cysteinylglycimide	10.5516232957053;-4.86115966098255	MS1 mz matched	305.098	141.367	847845	799506	723476	1.31403e+06	638906	892419	1.05293e+06	649678	617212	692922	715844	784171	639998	598419	771748	1.28152e+06	1.17475e+06
3511	Pyrethrosin	0.9231			MS2 reverse	305.136	262.474	1440.37	1413.52	1540.37	1573.5	1629.31	2138.75	2346.45	1304.19	817.87	7833.46	1467.58	8996.73	4555.27	3887.53	11058.1	1222.68	14069.7
3517			Capsiate;5'-Carboxy-gamma-chromanol;Compactin diol lactone;ML-236A;Di-n-pentyl phthalate;Diamyl phthalate;Capsiate	9.44108251619441;9.44108251619441;9.4714567850223;9.4714567850223;9.4714567850223	MS1 mz matched	305.18	36.088	26591.6	25150.1	26656.6	170391	13757.5	57298.8	125834	48016.5	6981.01	28384.8	12895.8	39382.2	93425.9	137673	11924.6	76523.3	353923
3519			2-(3,4-Dihydroxybenzoyloxy)-4,6-dihydroxybenzoate;Oxandrolone;3alpha,11beta-Dihydroxy-5beta-androstane-17-one;11beta-Hydroxyetiocholanolone;3alpha,11beta-Dihydroxy-5alpha-androstane-17-one;11beta-Hydroxyandrosterone;Androst-5-ene-3beta,17beta,19-triol;3beta-Hydroxy-D-homo-17a-oxa-5alpha-androstan-17-one;Isoandrololactone;Dihydromocolin L	-24.2064316233756;-8.20522533669035;-8.20522533669035;-8.20522533669035;-8.20522533669035;-8.20522533669035;-8.20522533669035	MS1 mz matched	305.217	32.1205	2.12194e+06	3.23246e+06	2.5523e+06	167417	726137	7562	48768.4	40292.2	187729	502254	565485	23697.3	133456	104786	1.96663e+06	62513.4	306313
3521	Dihomo-gamma-Linolenic Acid	0.9951			MS2 forward	305.249	41.183	27120.4	28924.6	24302.3	2387.94	5345.51	53826	78634.8	5214.07	8975.7	7649.43	3579.15	7429.97	30391.4	10433.3	141176	2532.2	49817.2
3530			2-O-p-Coumaroyltartronic acid;	12.5818171109112;	MS1 mz matched	306.059	154.686	16506.1	15331.1	15694.2	8131.29	20229.5	3304.88	5670.68	9626.34	30556.6	12555.9	8226.48	58645.9	9540.4	13779.4	2304.24	8443.12	20744.7
3544			Pumiliotoxin A	-23.1081	MS1 mz matched	306.235	29.622	1.1571e+06	1.01921e+06	999815	33001.3	197674	1615.76	11151.9	7869.36	48505.1	61615.9	173381	6224.87	17199.4	25526.9	397710	9874.07	51088.7
3551			unsym-Bis(4'-chlorophenyl)ethylene;DDNU;1-Chloro-2-[1-(4-chlorophenyl)ethenyl]benzene	24.1919876137033;24.1919876137033	MS1 mz matched	307.036	215.32	33508.4	34205.3	31755.7	35778.9	31576.8	21556.3	25166.5	20765.8	27089.7	24777.7	34846.4	28265.8	1165.24	8750.83	68618	43077	59555.2
3557			(S)-5-Diphosphomevalonic acid;(R)-Mevalonic acid-5-pyrophosphate;Citrus Red No.2;Citrus Red 2	-8.8164589477653;-8.8164589477653;-6.22005795864933	MS1 mz matched	307.114	160.941	920771	1.04569e+06	1.11585e+06	2.5123e+06	427280	501169	553834	340639	498193	559945	438435	407480	114552	3.31066e+06	491163	2.28768e+06	1.2075e+06
3558			(S)-5-Diphosphomevalonic acid;(R)-Mevalonic acid-5-pyrophosphate;Citrus Red No.2;Citrus Red 2	-2.02552992056524;-2.02552992056524;0.570888700681026	MS1 mz matched	307.116	376.605	59340.9	36985.4	39961.9	21662.9	357495	140317	47515.7	42917.9	13509	58950.6	24576.6	109410	644387	291323	802096	33242.1	19430.5
3559			(S)-5-Diphosphomevalonic acid;(R)-Mevalonic acid-5-pyrophosphate;Citrus Red No.2;Citrus Red 2	-7.2910638787177;-7.2910638787177;-4.69465892902955	MS1 mz matched	307.115	272.967	1.57395e+06	1.22447e+06	1.26385e+06	2.58508e+06	1.4259e+06	1.64419e+06	1.57245e+06	1.01953e+06	671083	963131	1.18795e+06	1.35328e+06	1.71692e+06	986121	1.74985e+06	2.67683e+06	1.4167e+06
3564			Dihydrocapsiate;Corchorifatty acid D;Diplodiatoxin;5-O-Methylembelin;Methylgingerol;Corchorifatty acid A;5-O-Methylembelin;Soraphen O	-9.63177141183439;-9.63177141183439;-9.63177141183439;-9.63177141183439;-9.63177141183439;-9.63177141183439;-9.76350329717593;-9.76350329717593	MS1 mz matched	307.196	41.269	24402.6	24788.2	30507.5	13598.9	65088.2	3454.22	8615.31	2741.72	23139.4	31599.6	55231.9	4182.75	8668.37	3957.3	77324	8255.89	24804
3567	11(Z),14(Z)-Eicosadienoic Acid	0.8831			MS2 forward	307.265	41.21	13028.7	12113.7	13851.2	1413.65	4846.55	25063.1	37298.2	6955.41	10840.2	15520	4382	17152.1	6375.48	5034.62	15571	3084.38	10773.6
3577			N-Acetyl-a-neuraminic acid;N-Acetylneuraminic acid;N-Acetylneuramite;N-Acetylneuraminic acid;5-Acetamido-3,5-dideoxy-D-glycero-D-galacto-2-nonulosonic acid;Neu5Ac;O-Acetylneuraminic acid;O-Acetylated sialic acid;N-Acetyl-alpha-neuramite;alpha-Neu5Ac;N-Acetyl-beta-neuramite;beta-Neu5Ac;N-Glycolylmuramic acid;2-Glycolylamido-3-O-[(R)-1-carboxyethyl]-2-deoxy-D-glucopyranose	-6.40945216361541;-6.40945216361541;-6.47027233379342;-6.47027233379342;-6.47027233379342;-6.47027233379342;-6.47027233379342	MS1 mz matched	308.101	280.227	3.6573e+06	3.30698e+06	3.33285e+06	4.56082e+06	3.23859e+06	3.42358e+06	3.21169e+06	3.60828e+06	3.02996e+06	2.92407e+06	3.82921e+06	2.42566e+06	4.50483e+06	3.3463e+06	3.35699e+06	4.25827e+06	1.50856e+06
3604			Valdiate;3-Hydroxy-6,8-dimethoxy-7(11)-eremophilen-12,8-olide;Cupreine;Sarpagine	-19.1473913121239;-19.1473913121239;12.8472270359589;12.8472270359589	MS1 mz matched	309.172	45.5355	53729.1	54887.6	57667.4	47910.1	53116.9	50544	50214	59414.8	55367.6	69934.3	66735.1	43507	75899	70698.3	47749.3	57263.8	55593.1
3606			Arbutin;Casbene;Pimaradiene;Pimara-8(14),15-diene;ent-Kaurene;ent-Kaur-16-ene;Neocembrene;Cembrene A;(R)-Cembrene A;(1E,5E,9E,12R)-1,5,9-Trimethyl-12-(propan-2-en-2-yl)cyclotetradeca-1,5,9-triene;(+)-Sandaracopimaradiene;ent-Sandaracopimara-8(14),15-diene;(-)-Abietadiene;Abietadiene;Levopimaradiene;Abieta-8(14),12-diene;Neoabietadiene;Palustradiene;Aphidicol-16-ene;Aphidicol-15-ene;Cembrene;Thunb…	-19.1000076400107;-16.1615924165121;-16.1615924165121;-16.1615924165121;-16.1615924165121;-16.1615924165121;-16.1615924165121;-16.1615924165121;-16.1615924165121;-16.1615924165121;-16.1615924165121;-16.1615924165121;-16.1615924165121;-16.1615924165121;-16	MS1 mz matched	309.19	24.92	113781	112639	114662	90264.6	59673.6	69278.6	94342.1	80396.1	333537	51393.3	60090.3	55108.5	34722.3	51021.1	88973.5	109887	43563
3609	2E-Eicosenoic acid	0.9998			MS2 forward	309.281	41.26	46597	47969.3	45186.9	5042.18	25016.7	66313.8	131838	17404.8	29326.2	51506.3	29908.9	48673.5	7152.9	9140.36	97062.9	8856.89	47651
3618	5'-Deoxyadenosine	0.9986			MS2 reverse	310.116	180.734	2181.25	1625.43	1470.86	1576.89	1462.98	531.741	793.121	2175.06	2295.91	2480.05	2386.94	3493.97	2286.27	1920.13	858.895	1756.14	3828.01
3636					Unmapped	310.936	347.704	11912.9	18745.1	18704.6	11806.7	10630.8	17285.4	12737.6	12513.9	12775	12295.1	10728.4	12021.1	9797.76	10874.7	18665.8	11936.9	13674.6
3637					Unmapped	310.935	306.851	9995.18	7840.92	7306.55	9680.8	8595	5685.16	8031.64	8784.58	10315.9	8637.15	10922.2	8881.92	12220.4	7795.58	8696.23	9369.32	8874.6
3653			1,3,5-Triphenylcyclohexane;(卤)-2,4,6-Triphenyl-1-hexene;1,2,3,4-Tetrahydro-1-phenyl-4-(2-phenylethyl)naphthalene;1,2,3,4-Tetrahydro-1-phenyl-4-(1-phenylethyl)naphthalene;2,4,6-Triphenyl-1-hexene;1,3,5-Triphenylcyclohexane	-5.6283429251904;-5.6283429251904;-5.6283429251904;-5.6283429251904;-5.62578037948338;-5.62578037948338	MS1 mz matched	311.186	26.985	2.57584e+06	2.5272e+06	2.48766e+06	707529	519146	1.00354e+06	1.39866e+06	1.36846e+06	958147	964373	1.17647e+06	856811	828411	748613	1.41617e+06	976790	771990
3657	Arachidic acid	0.9988			MS2 forward	311.297	41.652	69343.5	69371.4	60452.8	25883.4	27991.9	30981	41677.5	44031.6	35530.2	33068.5	45322.1	35703.1	24131.3	26110.1	76035.9	38381.2	76392.5
3691			2-Hydroxyenterolactone;4-Hydroxyenterolactone;2'-Hydroxy-4,4',6'-trimethoxychalcone;beta,2-Dihydroxy-4,6-dimethoxy-3-methylchalcone;5-Hydroxyenterolactone;2'-Hydroxyenterolactone;6-Hydroxyenterolactone;(-)-3,4,9-Trimethoxypterocarpan;7-Hydroxyenterolactone;5,8-Dimethoxychalepensin;4'-Hydroxyenterolactone;p-Hydroxyphenethyl trans-ferulate;2,3,9-Trimethoxypterocarpan;6'-Hydroxyenterolactone;Dihydro…	-2.34786306042133;-2.34786306042133;-2.34786306042133;-2.34786306042133;-2.34786306042133;-2.34786306042133;-2.34786306042133;-2.34786306042133;-2.34786306042133;-2.34786306042133;-2.34786306042133;-2.34786306042133;-2.34786306042133;-2.34786306042133;6.3	MS1 mz matched	313.115	353.017	386208	255304	279858	312179	431259	443464	379891	422521	194175	322603	415742	313555	638167	532411	264474	230535	187728
3715			Ethalfluralin	23.4049	MS1 mz matched	314.247	42.559	22024.5	28070.1	25251.8	11011.4	9831.82	14491.1	16665.7	15121.8	14828	14437.3	18509.4	11695.6	8211.61	10832.6	23658.5	18658.6	23992.7
3718					Unmapped	314.877	406.359	3408.4	3503.12	3264.26	2783.16	3860.14	2685.51	3473.95	3773.66	4543.86	3609.3	2965.2	3634.09	3945.94	2759.01	3656.51	3766.84	3380.19
3722					Unmapped	314.944	26.463	7761.17	6652.06	5122.8	7560.21	6975.32	4933.97	6199.83	7494.15	7634.66	6345.35	7288.67	7972.11	4041.05	5369.65	5713.66	6484.35	6636.5
3725					Unmapped	315.011	24.0365	2159.73	1322.83	1583.82	2023.63	1239.64	10495.1	22671.2	26894.3	13913.2	31091.4	21833.3	13362.8	38615.1	10979.9	995.225	32279.3	24333.8
3726					Unmapped	315.043	360.007	142340	120105	97495.4	137816	118264	110018	151262	144470	128594	113500	117202	173238	109271	109559	114538	106280	143431
3730			Isorhamnetin;1,3,5,8-Tetrahydroxy-6-methoxy-2-methylanthraquinone;Pollenitin;3,4',5,7-Tetrahydroxy-6-methoxyflavone;2-(3,4-Dihydroxyphenyl)-5,6-dihydroxy-7-methoxy-4H-1-benzopyran-4-one;3-O-Methylquercetin;3',4',5,7-Tetrahydroxy-3-methoxyflavone;3-Methoxy-5,7,3',4'-tetrahydroxyflavone;Capillarisin;Azaleatin;Quercetin 5-methyl ether;Isorhamnetin;3-Methylquercetin;Quercetin 3'-methyl ether;Pedaliti…	-10.4496542941351;-10.4496542941351;-10.4496542941351;-10.4496542941351;-10.4496542941351;-10.441111655563;-10.441111655563;-10.441111655563;-10.441111655563;-10.441111655563;-10.441111655563;-10.441111655563;-10.441111655563;-10.441111655563;-10.44111165	MS1 mz matched	315.043	46.2935	507531	462729	394070	519540	434910	430742	420657	554870	497495	433899	461862	500344	186337	331097	412316	435475	494837
3734			4'-Hydroxyclobazam;3-O-Methylquercetin;3',4',5,7-Tetrahydroxy-3-methoxyflavone;3-Methoxy-5,7,3',4'-tetrahydroxyflavone;Capillarisin;Azaleatin;Quercetin 5-methyl ether;Isorhamnetin;3-Methylquercetin;Quercetin 3'-methyl ether;Pedalitin;3',4',5,6-Tetrahydroxy-7-methoxyflavone;Pinoquercetin;6-C-Methylquercetin;Rhamnetin;Quercetin 7-methyl ether;Sexangularetin;Herbacetin 8-methyl ether;Tamarixetin;Que…	1.67688899259413;11.7067009473808;11.7067009473808;11.7067009473808;11.7067009473808;11.7067009473808;11.7067009473808;11.7067009473808;11.7067009473808;11.7067009473808;11.7067009473808	MS1 mz matched	315.058	26.335	156390	122919	115603	155603	120295	93339.4	121649	140937	140983	100996	132186	139307	82477.9	118231	110627	114742	125898
3737			Melilotocarpan D;Olivin;5,7-Dihydroxy-3-(3-hydroxy-4-methoxybenzyl)-4-chromanone;Artocarpanone A;4',7-Dihydroxy-2',5-dimethoxyisoflavanone;5,8-Dihydroxy-3-(4-hydroxybenzyl)-7-methoxy-4-chromanone;Melilotocarpan E;Violanone;3-(3,4-Dihydroxybenzyl)-7-hydroxy-5-methoxy-4-chromanone;Homoferreirin;Cajanol;3',5-Dihydroxy-4',7-dimethoxyflavanone;SC-57666	-21.1588497044065;-21.1588497044065;-21.1588497044065;-21.1588497044065;-21.1588497044065;-21.1588497044065;-21.1588497044065;-21.1588497044065;-21.1588497044065;-21.1588497044065;-21.1588497044065;-21.1588497044065;-16.7672013294081	MS1 mz matched	315.081	375.848	6679.35	5042.63	4585.29	3751.71	14550.2	5782.35	6516.48	4143.39	6065.33	4429.34	5775.95	10312.1	4926.5	17596	19857.3	7368	10885.5
3761			Glycerophosphocholine;Tolmetin;Ismine	4.57443439231407;-4.66735017432489;-4.66735017432489	MS1 mz matched	316.118	367.365	6516.95	5884.96	4644.85	3248.9	11383.6	3619.44	5456.92	6603.67	9204.9	12058.2	7100.69	8981.89	7979.44	2595.75	16590.5	4814.02	4895.64
3773					Unmapped	316.992	160.852	52289.6	46874.9	45110.8	47793.4	40817.1	40326.3	40902.5	55349.7	41684.3	42363.4	44984.9	43656.5	55072.3	41785.8	41237	46425.3	24967.8
3781			Fluvoxamine;Fluvoxamine	-7.89708146253215;-7.85779280885519	MS1 mz matched	317.146	245.119	3686.78	3985.24	3616.65	4899.66	4003.52	4607.16	4939.01	3707.16	2190.5	2521.35	4565.13	2196.6	8389.73	5431.46	6710.22	6577.17	1529.23
3782			Ubiquinone-2;[8]-Dehydrogingerdione;Cohulupone;(1(10)E,4E,6a,9b)-9-(2-Methylpropanoyloxy)-1(10),4,11(13)-germacratrien-12,6-olide;Panaquinquecol 6;6beta-Hydroxy-D-homo-17a-oxaandrost-4-ene-3,17-dione;17beta-Hydroxy-4-oxa-5alpha-estr-1-en-3-one acetate;7alpha-Hydroxytestololactone;7alpha-Hydroxy-D-homo-17a-oxaandrost-4-ene-3,17-dione	-18.6009245211906;-18.6009245211906;-18.6009245211906;-18.6009245211906;-18.6009245211906;-18.5716966112253;-18.5716966112253;-18.5716966112253	MS1 mz matched	317.177	32.2065	17917.8	18190.4	15257.4	2819.12	10794.8	494.96	1005.36	887.372	2783.45	4815.4	5363.69	768.2	1668.71	1669.89	10774.7	983.718	2715.51
3783	PGA1	0.6666			MS2 reverse	317.213	45.679	5275.06	4165.78	6890.56	944.59	1734.86	3358.08	2757.68	1107.38	5636.46	1390.67	3921.94	1385.32	2018.99	1100.45	18401.8	3954.55	12717.6
3804			2,3,7,8-Tetrachlorodibenzodioxin;Tetrachlorodibenzodioxin;2,3,7,8-Tetrachlorodibenzo-p-dioxin;TCDD;PCDD 48;1,2,3,4-Tetrachlorodibenzodioxin;1,2,3,4-TCDD;1,2,3,4-Tetrachlorodibenzo-p-dioxin;1,3,6,8-Tetrachlorodibenzo-p-dioxin;1,3,6,8-Tetrachlorodibenzodioxin;1,3,6,8-TCDD	-14.0670498114461;-14.0670498114461;-14.0670498114461	MS1 mz matched	318.889	578.029	14416.3	12771.6	16321.9	15535.6	15559	15065.7	14976.6	14655.2	15150.5	14612.6	13960.3	16863	14774.2	11579.8	15064.3	13553.6	14380.9
3814			Neuraminic acid;N-(1-Deoxy-1-fructosyl)serine;Neuraminic acid;5-Amino-3,5-dideoxy-D-glycero-D-galacto-2-nonulosonic acid;Miserotoxin	-9.04732859757318;-9.04732859757318;-8.98555347627097;-8.98555347627097	MS1 mz matched	319.095	287.174	144275	141269	137473	141760	139271	136590	140539	152069	144340	132409	148454	143826	145285	139197	91055.9	141453	84049.5
3830					Unmapped	320.035	343.231	14250.2	12524.9	12738.4	16851.2	18337.4	19714.7	14806.3	17533.6	11891.5	15633.5	16224.9	14894.2	26918.1	15034.5	19530.2	17328.6	13244
3836			S-Glutaryldihydrolipoamide;	4.02545134620919;	MS1 mz matched	320.108	191.601	13666.2	14973.2	14903.2	23209.5	13578.4	15646.4	15958.7	9546.45	10848.9	12460.8	14305.1	14689.4	15150.9	12057	14149.9	26780.6	17057
3862			Epinephrine sulfate;N-acetyl-S-(3-oxo-3-carboxy-n-propyl)cysteine;Ticlopidine	6.24300603789635;6.24300603789635;-20.9082943202947	MS1 mz matched	322.062	238.502	13312.1	12213.8	13486	13680.6	13527.2	13467.8	14935.6	13199.8	10207.4	12250.9	13708.3	12901.5	18145.6	17361	15085.5	14696.8	4920.12
3863			Citrusinine I;Citpressine I;	-0.0750593608971796;-0.0750593608971796;	MS1 mz matched	322.07	295.956	150562	145087	142061	123612	139572	132580	154285	146610	143621	154773	130223	141764	93613.8	113179	80039.5	137238	123392
3865			Thenylchlor;NSK-850	10.5093	MS1 mz matched	322.078	255.478	17710.4	16375.6	16148	17215.2	21265.4	10310.7	10763.5	22089.1	19803.3	16012.5	23092	18249.3	15091.7	11252.5	23800.2	19537.9	3846.96
3886			Mahaleboside;	7.83653603569572;	MS1 mz matched	323.087	101.314	26946.7	23809.8	21780.4	2262.54	21884.6	3138.22	4117.35	33971.1	46834.2	65041.3	39451.7	48319.7	24864.7	3652.75	2624.75	4108.15	3285.3
3889			Angeloylsenkyunolide F;Ethylsuberenol;4'-Methoxymucidin;Karwiphthol B	-7.49333234230531;-7.49333234230531;-7.49333234230531;-7.63527803850868	MS1 mz matched	323.108	289.662	26492.9	22620.6	26027.6	37825.1	23375.5	24642.9	27730.5	14642.5	20106.2	21888.1	17876.5	22796.4	31122.8	19985.2	32314.7	39193.4	33813.9
3892	12-Oxo-2,3-dinor-10,15-phytodienoic acid	0.7236			MS2 reverse	323.185	27.761	24457.7	21331.4	23094.7	8629.86	7020.45	11937.5	14265	14786.9	10667.6	10843.5	17336.8	9630.47	9380.9	7550.95	16541.3	11122	9549.32
3940			Ajmaline;Ajmaline;Isoajmaline;Hydroquinidine;(-)-Tortuosamine;Tortuosamine	9.33202126607587;9.41816569853524;9.41816569853524;9.41816569853524;9.41816569853524	MS1 mz matched	325.202	26.652	2.50571e+06	2.50799e+06	2.37065e+06	638683	511797	908263	1.31771e+06	1.14495e+06	918914	906496	854511	796141	747999	667373	1.45334e+06	930153	739495
3942					Unmapped	325.311	39.898	3471.01	3257.23	2978.26	2212.06	2054.15	3003.73	2234.56	3284.19	2593.05	3535.71	2356.45	2355.08	2382.35	2908.54	5374.83	3880.69	2765.07
3949					Unmapped	326.125	280.88	55028.9	31170	37375.2	43140.3	163350	73377.7	53096.1	47198.3	17251.3	37647.7	33244.6	61868.4	298286	98903	542789	29646.7	7669.91
3978			Adenosine 2',3'-cyclic phosphate;Cyclic AMP;Hetisine;Hetisan-2,11,13-triol;Trilostane;Tralkoxydim	-12.3955858627519;-12.3955858627519;8.26035065109185;8.26035065109185;8.26035065109185	MS1 mz matched	328.202	26.859	16581.8	15574.8	17079	6089.03	4666.8	7987.18	8912.46	8968.52	7514.06	6939.32	7311.35	6560.66	6195.15	5851.84	9984.55	7386.75	6419.46
3988			Pyrroloquinoline quinone;PQQ;Pyrrolo-quinoline quinone;Pyrroloquinoline-quinone;Pyrroloquinoline quinone;4,5-Dioxo-4,5-dihydro-1H-pyrrolo[2,3-f]quinoline-2,7,9-tricarboxylate;Methoxatin	19.9531887186547;19.9992485130611	MS1 mz matched	329.008	26.605	9083.85	9007.42	8924.71	9924.5	9485.53	7445.59	8270.2	10636.2	4293.56	27532.5	6897.99	8513.14	1382.02	2408.62	4882.3	11194.8	5151.66
3992			(卤)-Fenarimol;Ferimol;Triarimol	-3.75053780571672;-3.84628553460177;-3.84628553460177	MS1 mz matched	329.031	464.808	30859.5	27892.7	24488.4	32792.8	27746.7	22941.2	29100.9	33866.8	39785.4	25234.5	30785.4	32812.4	22722.5	20289.1	27611.5	23092.4	46699.2
3993			2,3-Di-O-methylellagic acid;2,8-Di-O-methylellagic acid;Blighinone;NS 1608	4.3410209684011;4.3410209684011;4.3410209684011;2.12096596060159	MS1 mz matched	329.032	423.398	117575	92066.3	78602.9	114268	103887	79864.6	106059	133427	95380.5	93026.7	90578.1	111087	97933.1	90417.9	107163	93770.7	119644
3996			3'-Glucosyl-2',4',6'-trihydroxyacetophenone;1-O-Vanilloyl-beta-D-glucose	-0.601947774181511;-0.655871595857752	MS1 mz matched	329.095	272.936	9802.9	8464.19	8747	13813.3	10288.1	10991.9	10986.5	7857.52	6207.79	8323.18	8979.07	9325.69	10452.6	7897.21	11275.8	13229.3	9896.53
4003			Inosine 2',3'-cyclic phosphate ;Carnosol;Gibberellin A15;Dicyclohexyl phthalate;Methyl gibberellin A9	1.0769534091494;24.0945099855277;24.0945099855277;24.0945099855277;24.0945099855277	MS1 mz matched	329.191	157.145	17268	16453	14564	7013.54	9985.04	7940.72	14036.4	10783.5	31100.3	18257	9294.98	11708.8	12126.4	4232.78	5753.47	18367.9	36301.8
4005			9,12,13-TriHOME;5,8,12-Trihydroxy-9-octadecenoic acid;9,10,13-TriHOME;(9S,10E,12S,13S)-9,12,13-Trihydroxy-10-octadecenoic acid;9,12,13-TriHOME;9(S),12(S),13(S)-Trihydroxy-10(E)-octadecenoic acid;(10E)-(9S,12S,13S)-9,12,13-Trihydroxyoctadec-10-enoic acid;9,10,13-TriHOME;9,10,13-Trihydroxyoctadec-11-enoic acid;(11E)-9,10,13-Trihydroxyoctadec-11-enoic acid;9,10-Dihydroxy-12,13-epoxyoctadecanoate;9,1…	-18.5243714786323;-18.5243714786323;-18.5243714786323;-18.5243714786323;-18.4510929303514;-18.4510929303514;-18.4510929303514	MS1 mz matched	329.235	104.74	26499.7	24633.7	24872.1	2531.13	4095.15	4831.4	5155.15	6552.06	4493.44	3644.39	4006.62	2134.07	4302.53	8547.48	204012	3676	114117
4006			9,12,13-TriHOME;5,8,12-Trihydroxy-9-octadecenoic acid;9,10,13-TriHOME;(9S,10E,12S,13S)-9,12,13-Trihydroxy-10-octadecenoic acid;9,12,13-TriHOME;9(S),12(S),13(S)-Trihydroxy-10(E)-octadecenoic acid;(10E)-(9S,12S,13S)-9,12,13-Trihydroxyoctadec-10-enoic acid;9,10,13-TriHOME;9,10,13-Trihydroxyoctadec-11-enoic acid;(11E)-9,10,13-Trihydroxyoctadec-11-enoic acid;9,10-Dihydroxy-12,13-epoxyoctadecanoate;9,1…	-19.6523368852851;-19.6523368852851;-19.6523368852851;-19.6523368852851;-19.5790584196613;-19.5790584196613;-19.5790584196613	MS1 mz matched	329.234	126.919	13041.9	11857.8	12151.6	1577.13	1673.46	2344.61	2647.63	3932.57	3019.68	554.347	518.409	1246.87	2483.66	6794.87	93367.6	1524.95	55891.3
4007	7Z, 10Z, 13Z, 16Z, 19Z-Docosapentaenoic acid	0.758			MS2 forward	329.249	41.183	7162.16	7650.89	6896.74	1828.36	2648.02	10846.8	18474.9	2520.91	2886.79	2231.53	2085.71	4601.52	34591.4	2248.3	16137.7	2427.85	3184.7
4026					Unmapped	330.92	162.84	29096.7	26455.4	23638.3	28511.5	24025.3	22182.5	24760.4	27189.6	25649.6	26313.4	25099.6	26633.6	22955.9	23321.6	26683.6	24777.2	34029
4027					Unmapped	330.92	182.756	11064.4	10218.6	9877.95	10479.3	10295.9	8961.44	10338.6	11584.7	10330.6	9667.17	11198.3	9762.91	10003.4	9546.38	10515.5	11273.7	10712.7
4035			Patuletin;4',5,6,7,8-Pentahydroxy-3'-methoxyflavone;Sulfadimethoxine sodium	14.4031129631772;14.4031129631772;7.52886189205638	MS1 mz matched	331.051	352.38	15744.7	13293.2	13312.2	14553.3	14816.4	13319.8	14105.2	16688.3	13802.4	16317.2	15634.9	14163.3	16862.7	15122.9	13279.1	15147.5	12089.6
4038	5,2'-O-dimethyluridine	0.9149			MS2 reverse	331.115	100.966	2517.22	2202.41	2050.19	2196.48	3323.27	1736.78	2022.84	3330.14	6736.35	7767.06	3889.37	4967.33	2000.27	1744.08	7755.06	2194.41	1897.43
4044	Adrenic Acid	0.9933			MS2 reverse	331.266	40.489	4824.07	3311.39	4146.51	853.154	2249.54	8798.37	14068.8	2973.35	2273.05	2333.35	1438.38	1664.25	4303.14	3095.86	13256.1	1583.46	2850.03
4067			N-Acetylserotonin sulfate;D-Prephenyllactate	-1.1484174664885;-23.1490101784294	MS1 mz matched	333.025	24.961	23303.2	17880.3	19738.2	54648.9	82404	1052.6	1683.58	2646.87	1468.3	1666.55	2103.85	74700.6	1150.84	1459.6	1623.26	73844.8	996.112
4070	Nilutamide	0.8597			MS2 reverse	333.075	260.182	23518.9	22891.7	21770.5	23424.8	26701.1	23171.6	24125.4	25699.7	25598.2	23434.3	24401.4	25300.2	23508.7	23208.3	5766.63	26296.2	7512.43
4071	Penicillin G	0.9968			MS2 forward	333.093	120.933	2.18011e+07	1.85139e+07	1.74855e+07	1.60093e+07	8.49928e+06	1.72988e+07	1.97314e+07	3.02475e+07	2.55677e+07	2.31784e+07	3.30148e+07	1.05822e+07	1.1993e+07	1.12737e+07	1.44073e+07	1.37636e+07	1.33634e+07
4078	15-keto-PGE1	0.6213			MS2 reverse	333.211	33.393	13052.2	13297	11953	1107.34	4536.14	2174.59	1739.4	2966.16	3969.19	3295.41	5017	2366.66	5323.5	2300.39	6604.84	2210.78	9358.12
4080					Unmapped	333.264	29.036	23334.3	24027.2	21166.8	545.13	3691.2	35.0959	458.66	280.848	1142.07	1459.54	3778.36	218.098	204.896	606.33	6339.81	312.226	1068.83
4081	Docosatrienoic Acid	0.9999			MS2 reverse	333.28	39.878	1558.26	1291.57	1473.33	332.582	560.137	1494.33	3050.51	917.823	682.84	608.486	367.822	645.934	815.835	415.818	5013.48	621.841	2171.62
4101					Unmapped	334.839	307.561	22090.3	19427.5	18307.2	19924.6	19090.4	16798.6	18783	19309.6	21905.5	19598.1	21037.3	19789.3	21982.6	19178.6	21419.3	20580.8	21196
4110			Dulciol D;Kanzonol W;Psoralidin;Phaseol;Musanolone D;Atalantoflavone;Glabrone;Isosojagol;Sojagol;Psoralidin;Sojagol	-12.7051558359266;-12.7051558359266;-12.7051558359266;-12.7051558359266;-12.7051558359266;-12.7051558359266;-12.7051558359266;-12.7051558359266;-12.7051558359266;-12.7837029359493;-12.7837029359493	MS1 mz matched	335.096	352.85	11845.9	8886.28	8660.83	9859.35	19559.4	13717.3	15962.6	12487.6	6552.03	9926.22	13097.4	12057.6	21188.7	16948.6	8881.94	8695.49	6034.13
4114			N2-Fructopyranosylarginine;	-18.3558942617048;	MS1 mz matched	335.158	438.037	16842.5	10491.4	13291.2	8331.89	39249.4	29202.1	15815.5	13033.4	5207.61	12056.9	6476.98	24633.5	109059	35525.7	31496.6	6652.53	7669.13
4118			15(S)-HPETE;6,7-dihydro-5-oxo-12-epi-LTB4;(14S)-14,15-Dihydroxy-8(17),13(16)-labdadien-19-oic acid;9alpha-(3-Methylbutanoyloxy)-4S-hydroxy-10(14)-oplopen-3-one;6-trans-12-epi-Leukotriene B4;Hepoxilin B3;ent-1(10)-Halimene-15,19-dioic acid;14,15-DiHETE;8(S)-HPETE;11(R)-HPETE;10,11-dihydro-12-oxo-LTB4;12(R)-HPETE;Hepoxilin A3;11H-14,15-EETA;15H-11,12-EETA;8,15-DiHETE;12,20-DiHETE;12(S)-HPETE;Prosta…	5.77134597344378;5.77134597344378;5.77134597344378;5.77134597344378;5.77134597344378;5.77134597344378;5.77134597344378;5.77134597344378;5.77134597344378;5.77134597344378;5.77134597344378;5.77134597344378;5.77134597344378;5.77134597344378;5.77134597344378;5.77134597344378;5.77134597344378;5.77134597344378;5.77134597344378;5.77134597344378;5.77134597344378;5.77134597344378;5.77134597344378;5.771345…	MS1 mz matched	335.226	39.4215	11989.9	9294.26	12640.9	5425.11	20222.6	11757.7	11410.9	2405.82	11785.9	11690.7	18823.6	3567.41	6309.78	7004.89	34537.2	4155.13	11439.3
4119					Unmapped	335.243	25.438	6945.27	6058.41	7722.12	1562.33	2904.69	1534.44	1531.23	1462.67	1720.02	3864.09	2049.56	1106.77	1654.25	2013.1	3816.31	2001.15	1727.7
4120			13,16-Docosadienoic acid;(13Z,16Z)-Docosa-13,16-dienoic acid	3.56821	MS1 mz matched	335.296	39.89	2789.11	2790.18	2519.86	375.612	2304.26	2089.56	4436.2	2083	2822.98	2593.03	1747.68	4036.62	460.068	677.119	6094.52	949.17	3716.84
4124					Unmapped	336.049	260.277	43296.6	46381.1	44794.2	49503.3	43730	42723.6	47220.7	54140.3	51344.1	48015.2	55670.1	53346.1	46519.7	45630.1	4928.26	50787.2	6815.73
4136	Erucamide	0.9106			MS2 forward	336.328	33.2665	26896	26570.4	24239.7	30218.4	24215.2	17952.7	22854.2	38689.6	36966.1	19451.4	11714	39834.2	14624.4	5631.98	46752.9	42947.5	34794.9
4138			2-Oxoclopidogrel;	14.8007376687519;	MS1 mz matched	336.818	307.927	7862.59	5288.54	6454.76	7118.36	5912.23	5552.67	6886.59	7479.17	7997.14	7533.18	6628.16	4978.46	6823.62	7227.22	7316.7	7008.01	8135.89
4140					Unmapped	336.859	406.358	17343.8	13590.5	13597.6	15787.9	16155.5	14958.5	14742.3	16730	16168.6	15010	14377.5	14310	17186.5	15149.5	14997.2	15183.6	17093.5
4144					Unmapped	336.9	577.383	154502	157682	151796	169073	149359	163224	147537	155000	159784	157072	149112	160430	134342	143422	155727	149037	160804
4149	Salidroside	0.7978			MS2 reverse	337.072	24.628	12135.6	12914.3	11681	2595.09	1991.98	1596.43	1434.76	1414.78	1263.17	1095.09	6298.87	1242.25	1471.94	2012.7	110301	1336.21	33525.9
4156			2-ethyl-1,5-dimethyl-3,3-diphenylpyrrolinium (EDDP);Lycocernuine	14.8286675576314;-15.8159938520082	MS1 mz matched	337.202	27.972	13699.5	16701.5	20163.9	6865.74	8778.47	10526	11817.9	42196.4	9101.34	14360.7	34219.7	123558	24050.6	10635.4	12201.4	11734.5	6399.53
4157			alpha-Santalyl phenylacetate;Santalyl phenylacetate;11beta,17beta-Dihydroxy-9alpha-fluoro-17alpha-methyl-5alpha-androstan-3-one;11beta,17beta-Dihydroxy-9alpha-fluoro-17alpha-methyl-5beta-androstan-3-one	21.93749489067;21.93749489067;18.6266153045442;18.6266153045442	MS1 mz matched	337.223	24.521	52484.9	55739.4	55001.2	23400.7	23239.8	25455.9	28032.1	34237.8	90041.4	58002.6	20208.4	122095	17685.3	21528	21737.3	31890.7	10350.8
4161	Erucic acid	0.9928			MS2 forward	337.312	40.523	12718.2	12128.3	11476.5	2692.58	7716.6	9687.53	17264.3	8642.13	8806.17	8406.26	8358.38	10250.2	2820.52	3211.8	27924.5	6288.55	25701.3
4201			14,19-Dihydroaspidospermatine;3alpha-Hydroxy-3,5-dihydromocolin L acid	10.9095693808406;-18.2532147843285	MS1 mz matched	339.219	26.42	1.76013e+06	1.81555e+06	1.7633e+06	425175	326781	570618	832149	808427	617574	632705	473369	528138	482699	468502	972176	641838	544507
4202	Behenic acid	0.9899			MS2 forward	339.328	40.55	13988.6	12982	13511.9	5656.16	9614.36	8808.55	8614.52	8976.52	8363.77	7115.59	8199.08	8374.34	4986.17	9959.11	21274.2	8348.14	15908.2
4213			Retrofractamide D;Propafenone;Pipernonaline;Propafenone	-9.06714014511856;-9.06714014511856;-9.06714014511856;-9.08560427023635	MS1 mz matched	340.189	197.704	5006	5703.35	4492.04	18369.3	11035.1	520.269	376.053	290.118	180.846	496.924	273.815	13086.5	19922.6	525.646	329.086	14496.7	461.32
4222	alpha,alpha-Trehalose	0.637			MS2 forward	341.11	347.712	28273.5	21222.6	22391.2	57899.7	53781	14909.4	10933.2	6305.76	5155.94	10063.4	5329.31	53591.5	70713.6	11294.6	4846.32	54060.8	12432.9
4232	5(S)-HETE	0.6133			MS2 reverse	341.216	26.461	56531.6	65745.8	63756.1	16593.6	14299.6	23023.2	33149.9	30952.5	23548.3	21866.9	17181.3	20164.2	20544.3	21773.3	32982	24461.6	19532.9
4250					Unmapped	343.09	161.165	138885	122690	109426	244166	42423.5	72891.1	83229.3	40738.1	45171.9	61843.9	55739.1	60337.8	17054.4	489188	78823.8	235576	197555
4254			6,7-Dihydro-4-(hydroxymethyl)-2-(p-hydroxyphenethyl)-7-methyl-5H-2-pyrindinium;	10.367214259951;	MS1 mz matched	343.173	245.141	3654.15	3305.76	3283.37	4847.38	3574.23	4071.06	3717.63	3387.57	1337.75	1571.3	3063.72	1332.69	8696.65	4354.14	5144.76	6746.27	1868.28
4271					Unmapped	345.016	340.693	1.06609e+06	1.0211e+06	986371	1.02861e+06	1.09766e+06	993387	1.01251e+06	1.04003e+06	1.05312e+06	1.05112e+06	1.05396e+06	1.03184e+06	1.07447e+06	1.02655e+06	1.04077e+06	1.09209e+06	990639
4275	Adenosine 3',5'-cyclic phosphate (cAMP)	0.8202			MS2 reverse	345.069	101.473	6723.29	5285.68	4463.46	5303.5	4367.23	2870.85	3623.5	7252.87	7688.19	9776.96	7106.93	8499.09	5152.57	5638.16	6789	5102.61	2257.23
4276			N1-(2-Hydroxyethyl)flurazepam;Oryzalin	-1.25314791753374;-19.3588633399085	MS1 mz matched	345.08	325.776	12971.6	12223.9	11575.8	16004.2	1822.13	16692.1	6091.3	16881.2	14080.1	11416.1	17279	3304.92	53517.3	8333.02	3139.95	14408.1	3708.51
4279			Lepidine F;Lepidine E;Lepidine D;Lepidine B;Gibberellin A3;Gibberellic acid;Gibberellin;Antheridic acid;Antheridiogen-An;Hallactone A;Polactone A;Strigol;Cyropicrin;Molephantin;Saupirin;Gibberellin A29-catabolite;Gibberellin A6;Gibberellin A34-catabolite	8.46962152924696;8.46962152924696;8.46962152924696;8.46962152924696;12.4443291417112;12.4443291417112;12.4443291417112;12.4443291417112;12.4443291417112;12.4443291417112;12.4443291417112;12.4443291417112;12.4443291417112;12.4443291417112;12.4443291417112	MS1 mz matched	345.146	242.655	4599.59	3723.15	3984.53	3543.63	3139.93	4407.28	5612.04	5291.64	7505.78	3519.62	10746.2	4089.24	1296.48	1060.62	2512.54	2701.41	930.479
4282	Hexadecanedioic acid	0.9583			MS2 reverse	345.225	29.509	9568.77	8692.94	6346.53	1057.64	2657.59	811.977	677.271	1471.11	1979.49	2015.3	3485.3	1133.67	1311.12	1168.61	3309.3	1072.18	2797.6
4310			Fortimicin B;Fortimicin KH;Fortimicin KR;1-epi-Fortimicin B	20.7464852271562;20.7464852271562;20.7464852271562;20.7464852271562	MS1 mz matched	347.245	185.638	1775.71	1676.8	2167.93	739.782	995.306	314.473	243.854	434.108	502.164	452.84	388.879	380.348	1062.76	257.375	14790	663.911	4488.32
4330					Unmapped	348.936	576.103	7608.5	6969.19	6276.64	6719.99	6524.28	6859.02	7036.34	7385.68	7535.94	6967.22	7098.72	7070.46	6347.35	6456.12	7304.49	7226.4	7061.08
4342					Unmapped	349.26	24.193	10961.5	9280.42	11793.8	3315.11	3364.66	6249.6	2584.5	3616.89	4632.75	1628.62	2520.49	3674.81	2157.35	4856.77	3403.22	4660.4	4857.48
4353			Dacthal;Chlorthal-dimethyl;Dimethyl 2,3,5,6-tetrachloroterephthalate	-15.156	MS1 mz matched	350.87	307.254	18120	16231.5	14451.2	17154.9	15434.7	12827.7	14648.1	16491.4	17582.7	16025.3	17198.8	16533.7	17871.6	14541.5	16439.9	17396.1	17471.2
4354			2,3-Di-O-methylellagic acid;2,8-Di-O-methylellagic acid;Blighinone;NS 1608	4.3410209684011;4.3410209684011;4.3410209684011;2.12096596060159	MS1 mz matched	351.013	423.465	22912.3	18731.6	16456.2	21575.4	20799.7	16270.4	21027.1	24345.8	19434.8	18643.2	17436.3	21883.1	18672.1	17803.4	20267.7	19689.9	24294.1
4360			Penicilloic acid;Hexythiazox	-16.6113196230263;6.37174766805694	MS1 mz matched	351.103	272.735	118718	86191.9	81140.5	220219	108482	117676	113977	57206.9	36300.4	51287.8	73397.8	97025.1	117500	58919.3	129335	228874	92856.8
4361			Pantoyllactone glucoside;Coumatetralyl	-6.22218959237234;14.0358132332865	MS1 mz matched	351.133	238.155	8228.58	7545.56	6958.41	9240.16	9656.21	8641.21	9567.18	9180.75	5018	6381.17	8803.39	8144.13	13865.1	8709.69	11654.3	9499.79	1669.77
4362	.beta.-Estradiol 3-sulfate	0.9597			MS2 forward	351.134	46.815	3540.18	2412.03	2615.05	2260.31	2948.75	1991.07	1810.95	3351.01	2900.25	1604.26	2665.44	2786.71	2763.62	7773.47	1329.86	2776.14	2222.33
4364			Moschamine;Mercaptoacetyl-Phe-Leu	9.83778412922978;0.202756983897201	MS1 mz matched	351.146	25.057	18734.2	15692.4	17405.9	5708.29	7804.61	4602.83	5731.7	8313.03	9273.24	10906.3	12053.2	7862.56	6287.13	6041.56	89901.8	6712.61	88605.8
4365	Acetylvalerenolic acid	0.9135			MS2 forward	351.178	329.374	6283.87	5566.68	5173.97	5311.94	15136.8	5051.11	6788.67	6138.15	3338.74	5994	5011.28	12864.8	6971.14	4497.84	1321.77	6187.33	1475.53
4366			(+)-Quebrachidine;Quebrachidine;9-Chloro-11beta,17beta-dihydroxy-17-methylandrost-4-en-3-one;9-Chloro-11beta-hydroxy-17-methyltestosterone	2.81987531012974;2.81987531012974;-2.31216663046881	MS1 mz matched	351.18	27.007	7801.61	7521.23	8115.69	4660.74	3503.28	4592.82	5773.15	6192.71	4745.85	4400.28	5685.78	3895.69	4247.64	3371.99	3222.5	4790.48	7788.18
4367			8-iso-PGF3a;Lipoxin B4;15-Epi-lipoxin A4;13,14-Dihydro-15-keto-PGE2;Prostaglandin H2;8-iso-15-keto-PGF2a;Prostaglandin D2;Levuglandin E2;20-Hydroxy-leukotriene B4;(5Z)-(15S)-11alpha-Hydroxy-9,15-dioxoprostanoate;Cinncassiol D1;Thromboxane A2;Prostaglandin F3a;Prostaglandin I2;Prostaglandin E2;(ent-6alpha,7alpha,16alphaH)-6,7,17-Trihydroxy-19-kauranoic acid;Sterebin B;Sterebin C;Lipoxin A4;13,14-D…	-10.1151260188209;-10.1151260188209;-10.1151260188209;-10.1151260188209;-10.1151260188209;-10.1151260188209;-10.1151260188209;-10.1151260188209;-10.1151260188209;-10.1151260188209;-10.1151260188209;-10.1151260188209;-10.1151260188209;-10.1151260188209;-10	MS1 mz matched	351.221	44.435	98650.1	107785	121906	64283.6	59245.3	92197.3	98844.4	102505	104553	109537	103899	78598.7	81985	70245.3	96723.7	102128	111879
4377					Unmapped	352.026	47.351	48042.8	41743.5	23535.5	45614.6	61450.3	23551.3	44102.6	66978.8	54934.5	38184.3	53967.1	58096.3	1346.48	14817.7	256864	64597	73577.2
4380			2,5-Diamino-6-(5-phospho-D-ribosylamino)pyrimidin-4(3H)-one;2,5-Diamino-6-(1-D-ribosylamino)pyrimidin-4(3H)-one 5'-phosphate	-4.53163	MS1 mz matched	352.065	296.574	25459.1	20612.6	20553.7	25056.1	32106.1	29373.4	30401.5	28089.2	15651.3	37027.7	29726.7	27914.3	27459	22885.1	4473.48	29699.9	4263.67
4396					Unmapped	352.946	346.433	43401.3	42019	45755.7	29254.5	27111.5	40185.8	27714.2	27734.8	43686.3	26600.4	27125.1	42063.4	25124.2	41929	43512.2	26895.8	31117
4401			2-O-p-Coumaroylhydroxycitric acid;Thiodicarb	-24.885986651723;2.5013486833848	MS1 mz matched	353.05	59.674	3.12418e+06	2.8901e+06	2.75338e+06	11926.1	917443	163329	351640	44403.6	136682	43217.6	11289.6	24533.8	5178.38	13385.1	3.79524e+07	23470.2	1.28024e+07
4408			Trimipramine;	-22.4289079177594;	MS1 mz matched	353.219	25.192	47663.4	60633	59161.4	42486.8	22995.9	29980.4	51007.7	46436.7	201067	26185.5	23010.3	15012.1	19542.3	23243.5	35837.4	48032.6	16228
4409	Tricosanoic acid	0.8918			MS2 forward	353.343	39.894	5795.76	5564.28	5070.92	1887.82	3146.25	2889.69	2536.89	3934.37	3051.48	2335.57	2504.82	2857.14	2822.28	3646.17	9233.04	2816.38	5716.46
4425			Pipercide;Spirasine I	-10.5395399975377;-10.4162355892949	MS1 mz matched	354.204	183.831	7317.67	6517.82	6450.06	10991.8	14931.1	641.92	524.032	663.356	404.611	641.454	401.466	14833.1	20905.9	746.595	701.76	19166.4	863.772
4440			Medicagol;	19.9708080295115;	MS1 mz matched	355.047	279.785	9635.64	9625.64	9806.12	10850.3	7436.59	9272.7	8586.5	6710.64	6708.89	7665.76	8837.02	5032.25	766.85	11946.7	9938.77	12453.4	8502.24
4443			Caffeoyl C1-glucuronide;Caffeic acid 4-O-glucuronide;Caffeic acid 3-O-glucuronide;5-Amino-6-(5'-phospho-D-ribitylamino)uracil;5-Amino-2,6-dioxy-4-(5'-phospho-D-ribitylamino)pyrimidine;5-Amino-6-(5-phospho-D-ribitylamino)uracil	0.253317883978625;0.253317883978625;0.253317883978625;3.19288191506041	MS1 mz matched	355.074	123.49	103105	79614.9	82893	189734	147369	104325	115050	197566	193048	184550	120786	180903	150023	198592	131854	172305	171563
4450			Galactopinitol A;Galactopinitol B;4-O-Methylgalactinol;D-Pinitol 2-O-alpha-D-Galactopyranosyl;	13.7861857627218;13.7861857627218;13.7861857627218;13.7861857627218;	MS1 mz matched	355.137	295.993	9838.85	7631.37	7474.65	6661.04	17949	17170.7	14638.5	7704.97	3668.38	6341.93	8108.65	5321.3	24842.9	13533.8	57521.8	6683.02	1888.77
4452	5-Oxo-ETE	0.8074			MS2 reverse	355.168	37.115	1544.7	2170.17	1983.14	1014.99	987.148	5102.21	7193.81	1238.72	1285.9	1103.07	1441	749.827	1167.98	1313.91	2691.95	1411.28	786.126
4487			5,8-Dihydroxy-3-(4-hydroxybenzyl)-7-methoxy-4-chromanone 8-acetate;Aflatoxin ExB2;3'-Hydroxy-4',5',7,8-tetramethoxyflavone;4'-Hydroxy-5,6,7,8-tetramethoxyflavone;5-Hydroxy-3',4',7,8-tetramethoxyflavone;12alpha-Hydroxymunduserone;7-Hydroxy-3',4',5,6-tetramethoxyflavone;Chrysoobtusin;Cellobiote;Cellobionic acid;4-O-beta-D-Glucopyranosyl-D-glucote	13.2519698094471;13.2519698094471;13.2519698094471;13.2519698094471;13.2519698094471;13.2519698094471;13.2519698094471;13.2519698094471;-3.07586109451594	MS1 mz matched	357.11	258.64	10625.1	9216.61	8619.86	9537.39	9812.06	9306.92	9505.01	9867.02	7994.38	7885.84	9772.8	8387.55	10811.9	9236.25	10037.6	10081.2	5245.94
4488	Berberine	0.9939			MS2 reverse	357.106	98.974	46231	41552.9	42362.1	66268.4	57948.3	10027.6	11674.7	32694.6	45230.9	30615	46550.9	80106.8	53358.4	10763.3	26938.9	68225.5	38117.5
4514			N-(Carbomethoxyacetyl)-4-S-chlorotryptophan;1-(4-Amino-2-methylpyrimid-5-ylmethyl)-3-(beta-hydroxyethyl)-2-methylpyridinium bromide;Pyrithiamine bromide;Pyrithiamine	11.9819462045539;-9.46537771883374	MS1 mz matched	359.045	375.848	7849.57	6207.18	5883.21	5347.71	10376.9	4776.33	7585.46	6551.82	7739.75	5838.37	7002.38	9531.75	3659.75	11436.3	12574.5	8505.99	10899.6
4521			2,3-Epoxymenaquinone;Piperonyl sulfoxide	-7.8495234786293;-18.1999957430423	MS1 mz matched	359.151	245.399	6341.18	5662.91	5645.14	7969.15	6147.81	7523.58	7860.68	4847.86	2632.05	2360.5	7023	2458.16	15429.5	10061	10083	7793.95	3412.82
4523			7-Methylrosmanol;Cortisone;19-Oic-deoxycorticosterone;Aldosterone;Prednisolone;Tricyclodehydroisohumulone;Cortisone;17alpha,21-Dihydroxy-4-pregnene-3,11,20-trione;Kendall's compound E;Reichstein's substance Fa;Aldosterone;11beta,21-Dihydroxy-3,20-dioxo-4-pregnen-18-al;Prednisolone;Cinerin II;Tricyclodehydroisohumulone;Aldosterone hemiacetal;11beta,18-Epoxy-18,21-dihydroxypregn-4-ene-3,20-dione	3.68135282688483;3.68135282688483;3.68135282688483;3.68135282688483;3.68135282688483;3.68135282688483;3.60916917762508;3.60916917762508;3.60916917762508;3.60916917762508;3.60916917762508;3.60916917762508	MS1 mz matched	359.188	32.191	25836.3	23491.5	22269.1	2996.06	10402.1	1001.16	1227.46	1547.93	3973.03	5120.72	9001.03	647.11	2152.74	2419.42	13907.9	1631.53	2989.29
4532			Pyriminobac-methyl;Pyriminobac-methyl	7.38271343516615;7.34228419099821	MS1 mz matched	360.13	280.894	78179.5	51398.7	52763.7	91797.6	101317	67408.4	68665.2	83651.1	44969.8	48587	97401.1	68726.1	155766	72869.5	61638.9	82517.9	5867.78
4562					Unmapped	362.163	32.97	99434.6	98760.5	101048	10639.2	40758.6	3468.36	5292.37	4222.05	15201.5	25567.4	38925.3	2393.92	7933.27	8947.02	60127.5	4612.54	20238
4578			Quinestrol;Quinestrol	24.0766924422192;24.1598813091139	MS1 mz matched	363.241	25.57	4330.28	5054.41	5067.54	1763.47	2732.98	1182.35	904.076	1784.88	2769.39	11025.4	3337.67	16745.1	1586.65	2163.5	5066.72	2091.13	4362.14
4579					Unmapped	363.252	42.545	11541.1	10387	8811.26	2923.82	5886.61	20545.3	23757.8	6676.93	9210.11	11839.6	7132.49	11109.2	7474.43	8352.59	15839.9	5646.15	14855
4580					Unmapped	363.328	39.3055	8046.48	7566.9	7453.95	2358.01	5878.17	1971.6	3709.86	1624.09	2028.05	1915.95	4068.44	3330.83	4574.67	701.273	21288.4	2951.26	38459.9
4605	(4Z,7Z,10Z,13Z,16Z,19Z)-4,7,10,13,1 6,19-Docosahexaenoic acid	0.9771			MS2 reverse	365.197	27.029	10544.6	6423.52	5771.29	3435.68	5516.89	3833.37	4943.25	4879.81	4646.13	3988.1	2694.83	3019.18	4233.87	3538.7	22382.8	4371	13740.2
4608			Bepridil;Bepridil	21.5315536257919;21.5689588279963	MS1 mz matched	365.268	42.912	35508.7	30146.3	33437.9	31589.7	27734.8	21544.1	20405.2	39760.7	34677.3	34891.7	36447.8	32384.8	38165.9	31287	22737	35653.9	42119
4611	Nervonic acid	1			MS2 forward	365.343	39.89	25133.8	22139.8	22747.1	1871.87	25580.7	7425.52	11029.2	8417.32	10647	11548.4	33173.8	10468.1	1892.82	3275.65	125081	3651.18	75620.5
4631			N1-(2-Hydroxyethyl)flurazepam;Oryzalin	-1.25314791753374;-19.3588633399085	MS1 mz matched	367.062	325.776	4330.25	4238.79	3963.13	5195.7	823.632	5364.28	2333.92	5614.56	4889.27	3858.54	5334.87	1460.75	13204.6	2780.86	1438.76	4889.11	1792.14
4645	Tetracosanoic acid	0.9388			MS2 forward	367.359	40.011	20568.2	20044.5	22383.8	5251.15	13696.5	12700.9	8584.36	11240.9	10475.7	7864.67	10125.7	11105.6	13969.1	13096	42451	10208.4	33183.3
4653			N-Acetyl-a-neuraminic acid;N-Acetylneuraminic acid;N-Acetylneuramite;N-Acetylneuraminic acid;5-Acetamido-3,5-dideoxy-D-glycero-D-galacto-2-nonulosonic acid;Neu5Ac;O-Acetylneuraminic acid;O-Acetylated sialic acid;N-Acetyl-alpha-neuramite;alpha-Neu5Ac;N-Acetyl-beta-neuramite;beta-Neu5Ac;N-Glycolylmuramic acid;2-Glycolylamido-3-O-[(R)-1-carboxyethyl]-2-deoxy-D-glucopyranose	-6.40945216361541;-6.40945216361541;-6.47027233379342;-6.47027233379342;-6.47027233379342;-6.47027233379342;-6.47027233379342	MS1 mz matched	368.11	280.869	188947	175656	188964	202115	193368	183484	183793	197003	189103	170117	186348	196150	220657	192115	180474	186731	115006
4659	5(S),14(R)-Lipoxin B4	0.7388			MS2 reverse	368.242	42.558	13855.4	14636.7	14984.2	9617.47	8607.65	7918.16	8485.44	12963.8	11199.5	10538.3	10529.7	10834.3	9070.13	6842.11	10964.3	12390.8	16502.2
4664					Unmapped	368.977	345.151	103762	62075.4	67727.5	66737.4	65261.4	68439.6	68916.2	69675.6	103127	105954	66420.4	101666	61568.5	103127	105204	65228	76870.5
4666					Unmapped	368.992	23.9995	10929.6	12885.1	12213.9	2820.49	2389.26	10514.5	11258.5	28971.9	20620.8	36507.7	41714	1594.82	1052.77	21310.8	15493.8	3154.12	7822
4669			Suillusin;	-16.2483270809606;	MS1 mz matched	369.063	27.733	17542.2	16323.7	16839.7	2246.44	3820.98	1237.23	2179.2	1725.75	1859.38	1724.6	1742.73	2861.67	1822.99	2435.94	96882.3	1672.92	49084.1
4677	Androsterone sulfate	0.999			MS2 reverse	369.178	271.142	1312.03	1346.45	1419.94	3723.98	5781.45	689.794	617.06	414.273	361.495	476.153	341.85	2956.49	4813.55	625.392	366.77	4083.18	439.729
4702			2-O-Caffeoylglucarate	-3.49397	MS1 mz matched	371.062	36.007	482391	462806	437254	6324.54	42298.6	46985.2	55698.7	7935.53	21449.8	10984.5	6618.03	8183.93	5601.2	5917.26	4.50825e+06	6539.92	819942
4706			Sulindac sulfone;Quizalofop-ethyl	-4.5626897213088;-16.7697024115632	MS1 mz matched	371.081	25.24	4010.31	4343.42	5687.22	2805.3	2840.14	2471.52	3749.75	2885.6	3431.22	3430.87	2995.41	3024.4	1994.85	3082.36	25593.9	2916.17	9924.85
4712			Armillasin;Mammea B/AB;Mammea B/BA;Isomammein;Tanabalin;(S)-Neomammein;Pyrethrin II;Saucernetin;(+)-Veraguensin;Tabalin	-4.49765838841197;-4.49765838841197;-4.49765838841197;-4.49765838841197;-4.49765838841197;-4.49765838841197;-4.56751417332203;-4.56751417332203;-4.56751417332203;-4.56751417332203	MS1 mz matched	371.181	255.447	1735.02	1313.88	1177.84	1864.27	1991.36	1155.3	1328.09	1454.61	843.227	845.084	1665.78	1038	3723.91	1183.82	2311.5	2175.25	400.416
4730			N-Desmethylzopiclone;Diospyrin;Isodiospyrin	-6.45861629872751;21.3858569980709;21.3858569980709	MS1 mz matched	373.085	273.313	25286.8	21813.9	21730.2	32877.6	23586.7	34118.8	25010	22315	14673.7	17742.3	30209.6	24035.2	25406.4	26403.3	26753	36226.3	24070.1
4733			N-[(5-Hydroxy-2-pyridinyl)methyl]adenosine;N-(3-Benzooxazol-2-yl-4-hydroxy-phenyl)-2-p-tolyloxyacetamide;Famoxadone	-11.8553822118991;7.30287359861925;7.30287359861925	MS1 mz matched	373.129	369.688	5493.94	4963.7	4668.55	6538.81	5235.38	6230.22	4968.79	5666.48	3535.95	9032.58	4808.59	4883.32	11009.4	3066.8	1661.94	8365.43	2202.73
4737					Unmapped	374.007	340.675	21024.9	22558.1	20039.9	23576.4	23402.7	21840.1	22257.3	27292.1	24627.4	23971.7	27313.7	24679	27875	24190.5	27021.3	25464	19967.1
4740			2,5-Diamino-6-(5-phospho-D-ribosylamino)pyrimidin-4(3H)-one;2,5-Diamino-6-(1-D-ribosylamino)pyrimidin-4(3H)-one 5'-phosphate	-4.53163	MS1 mz matched	374.047	296.568	2838.79	2614.3	3239.35	3477.42	3330.15	3562.6	3482.54	3194.55	2087.27	4528.77	3217.5	2984.32	2258.16	2361.15	12081.3	3192.42	1253.05
4750			Nicotinamide ribotide;Fortimicin AP	8.37773533052339;1.19681073861305	MS1 mz matched	374.246	33.5245	40214.3	34397.3	40637.3	50339.7	57434.3	70942.4	75129.1	43924.7	61265.8	61764.2	47131.5	73690.8	50154.4	39576.4	30830.7	41499.7	23996.3
4762					Unmapped	375.032	68.787	88221.7	140663	129149	4372.41	17621.1	7140	14899.6	6240.33	4735.74	6225.27	4782.94	5482.04	4065.98	4307.86	1.22303e+06	5307.93	523390
4768	Riboflavin	0.9885			MS2 reverse	375.132	199.727	2220.9	1590.96	1900.12	2218.92	1497.38	1727.67	1637.62	1990.46	1673.38	1399.5	2762.96	1438.93	3116.17	2305.76	1597.69	1849.33	512.124
4782			Cocaethylene;Pandamarilactonine A;alpha-oxycodol;beta-oxycodol;Pandanamine;Pandamarilactone 1;Arbutamine;Amaryllisine;Lycorenine;Haplophyllidine;Papyramine;LY382884;4-Nitroestra-1,3,5(10)-triene-3,17beta-diol;4-Nitroestradiol;2-Nitroestra-1,3,5(10)-triene-3,17beta-diol;2-Nitroestradiol	-8.53883489437392;-8.53883489437392;-8.53883489437392;-8.53883489437392;-8.53883489437392;-8.53883489437392;-8.53883489437392;-8.51298087684183;-8.51298087684183;-8.51298087684183;-8.51298087684183;-8.51298087684183;-8.51298087684183;-8.51298087684183	MS1 mz matched	376.179	32.825	46027.8	51774.7	47125	4405.47	19582.4	3058.96	3475.06	3163.83	8922.96	14716.3	19946.2	1479.87	6548.94	3966.6	35123.1	3139.89	11804.1
4803			Annoglabasin F;Pleuromutilin;Pleuromulin;Cornudentanone;F4-Neuroprostane (4-series);F4-Neuroprostane (7-series)	6.28118675778563;6.34516759973104;6.34516759973104;6.34516759973104;6.34516759973104	MS1 mz matched	377.237	42.554	18782	21492	20640.4	6339.07	7923.08	31211.3	46232.8	7915.84	13651.3	16098.8	7065.05	14377.5	9000.54	9969.92	35228.3	6848.92	17751.5
4805					Unmapped	377.257	24.905	5636.89	5601.89	5311.51	4778.25	2543.14	1566.82	793.181	1880.47	1692.34	1203.33	1806.41	1970.57	2835.18	1684.13	7913.01	4173.59	8502.37
4813	Sulpiride	0.9192			MS2 reverse	378.086	99.343	15616.3	14222.5	13500.3	17261.7	15932.6	6792.59	6843.09	19065.9	21419.7	13381.6	20850	26785.2	7305.3	7708.21	6196.33	17116.4	12247.6
4827			Etizolam;Coumachlor	-1.73911469994657;11.9859945115663	MS1 mz matched	379.028	101.596	7492.12	7413.52	6754.96	2733.34	6392.29	2802.09	2756.83	8664.01	10250.4	14849.4	9475.39	10820.6	6876.65	2222.93	2297.1	2513.36	2581.54
4835			10,20-Dihydroxyeicosanoic acid;	-4.82089859537339;	MS1 mz matched	379.253	43.183	89571	95999.6	92310.1	51791.9	47041.1	51869.4	55613.2	80486.5	71478.2	67606.1	82917.4	60643.2	52461.2	51178.2	71657.9	70298.4	94849.8
4865			Aprindine;Dinitramine	-15.2029119060491;-13.9647251044089	MS1 mz matched	381.252	25.278	25070.7	25631.8	25982.9	11512	9490.71	11773.1	22549.3	22683.5	52957.3	11398.8	10790	11607.9	5871.66	9975.32	26227.6	14910.9	15507.7
4866			Lepidiumsesterterpenol;6-Hydroxy-4-pentacosanone;6-Hydroxy-8-pentacosanone;Pentacosanoic acid;4-Hydroxy-6-pentacosanone;Pithecolobine	-17.5312020823711;-17.5312020823711;-17.5312020823711;-17.5312020823711;-17.5312020823711;18.7704384685742	MS1 mz matched	381.374	39.7745	5823.35	4908.87	6151.52	2170.69	3325	3620.21	2743.55	3615.7	2572.7	2802.36	1915.43	2327.57	3108.99	5145.53	7786.58	3367.37	3212.81
4874			Meropenem;Prazosin	-0.670491974174461;-21.3104519947315	MS1 mz matched	382.151	27.3975	4334.95	4546.86	5190.28	3493.87	2539.72	3991.57	3809.49	4547.06	2904.09	3505.35	4176.33	3473	3767.35	3227.53	3907.04	3937.63	2688.71
4920			Porson;Gingerenone B;Isogingerenone B;Burseran;(+)-Burseran;(+)-Eudesmin;Pinoresinol dimethyl ether	2.74850952481818;2.74850952481818;2.74850952481818;2.84846502680859;2.84846502680859	MS1 mz matched	385.167	36.552	26901.1	25031.6	24869.2	29572.6	39367.5	41124.5	33922.2	49888.1	34587.5	43183.8	47461.5	38886.5	35682	32318.1	27778.1	37904.8	16581.2
4927					Unmapped	385.831	340.665	25017.6	22017.5	25013.8	28657.1	26207	20353	12838.1	26197.1	25135.6	24486.8	17843	27647.8	28222.7	25869	23998.9	26676.9	19721.6
4944					Unmapped	387.028	340.663	9.55899e+06	8.28661e+06	8.38289e+06	9.92173e+06	9.60697e+06	7.52832e+06	8.61427e+06	9.6947e+06	9.80727e+06	9.20111e+06	1.06014e+07	9.53691e+06	1.08897e+07	9.22016e+06	8.87017e+06	1.00666e+07	7.70328e+06
4951			Americanin A;Isoamericanin A;Methyl 2-(2-methoxy-4-hydroxyphenyl)-6-methoxy-3-benzofurancarboxylate;Frenolicin B;7-Hydroxy-3,4',8-trimethoxyflavone;Betagarin;Zapotinin;8-Hydroxy-4',5,7-trimethoxyflavone;Morusignin B;5-Hydroxy-4,4',6-trimethoxyaurone;Garbogiol;5-Hydroxy-4',7,8-trimethoxyflavone;Ugaxanthone;Americanin D;(E)-2-Methylgeranyl diphosphate	-23.4328694627682;-23.4328694627682;-23.4328694627682;-23.4328694627682;-23.4328694627682;-23.4328694627682;-23.4328694627682;-23.4328694627682;-23.4328694627682;-23.4328694627682;-23.4328694627682;-23.4328694627682;-23.4328694627682;-23.4328694627682;8.8	MS1 mz matched	387.1	141.842	41371.2	34932.2	31110.3	55191.7	30233.9	39398.7	48637.4	38370	34342.6	34683.9	36289.2	38626.8	29158.9	45726.5	29911.3	50962.2	47904.3
4955			Dihydroroseoside;9,13-Dihydroxy-4-megastigmen-3-one 9-glucoside;5a,6a-Epoxy-7E-megastigmene-3b,9e-diol 9-glucoside;Icariside B8;5a,6a-Epoxy-7E-megastigmene-3a,9e-diol 3-glucoside;Rehmaionoside C	18.1301489211471;18.1301489211471;18.1301489211471;18.1301489211471;18.1301489211471;18.1765164548642	MS1 mz matched	387.217	46.81	12857.6	10765.1	11715.3	1411.84	3562.4	60227.9	120927	2885.45	3231.54	1065.05	2230.8	1411.91	1719.13	4245.05	6713.5	2012.94	9454.3
4956			5,6-Dihydroxyprostaglandin F1a;	-20.5416098914583;	MS1 mz matched	387.238	29.597	15815.9	12221.8	9011.86	1071.79	3160.55	940.281	1536.86	852.164	1340.24	1804.81	4207.96	697.289	1032.74	1201.77	6460.04	863.402	1993.82
4968			Cilazaprilat;(1S,9S)-9-((S)-1-Carboxy-3-phenylpropylamino)-10-oxo-4,6,7,8,9,10-hexahydro-1H-pyridazino[1,2-a][1,2]diazepine-1-carboxylic acid	2.31246	MS1 mz matched	388.188	173.602	5274.24	4721.57	4426.4	14169.7	12264.3	601.098	345.373	217.136	211.723	396.396	306.319	12164.1	13999.6	421.79	274.118	14187.8	1158.57
4979			Phosphoribosyl pyrophosphate;O-Carbamoyladenylate	-22.0473474477408;-20.2528322560616	MS1 mz matched	389.058	273.139	2605.11	2746.2	2505.08	3172.49	2787.13	2734.92	2762.55	2251.27	1891.64	2607.57	2785.51	3104.91	2665.79	1233.29	3322.5	4230.07	2544.47
4981			3'-Glucosyl-2',4',6'-trihydroxyacetophenone;1-O-Vanilloyl-beta-D-glucose	20.9569920093664;20.903067025149	MS1 mz matched	389.119	376.642	3976.64	2950.53	3172.45	1967.11	11881	7323.37	3555.02	3189.46	1468.92	4621.97	1821.75	6086.67	23336	10472.2	17531.4	2374.53	1474.42
4999					Unmapped	390.075	142.234	23786.9	25373.6	24829.8	33636.2	22741.1	29177.1	31193.3	21023.2	22818.3	23978.3	23047.4	26267.2	22107.4	19530.2	26047.7	39536.5	35457.7
5008					Unmapped	390.214	29.72	13622.3	13154.9	13045.1	1640.51	6286.36	437.574	1192.06	970.326	3237.88	4297.18	9036.54	698.756	2071.2	1963.31	9925.74	1058.02	3772.37
5018					Unmapped	391.051	122.904	44063.2	50682.4	52940.8	59178.2	46781.8	57134.3	59234.6	62137.7	35895.1	52969.3	41719.2	54387.4	67572.6	57539.4	36432.1	64486.9	40360.1
5032			Spectinomycin;Spectinomycin	-1.80532788371016;-1.80532788371016	MS1 mz matched	391.359	39.143	2511.05	2777.28	2150.09	292.06	3264.19	520.74	960.047	559.193	1215.04	465.846	2319.36	1338.6	158.015	244.096	10291.1	472.441	8390.35
5049					Unmapped	392.881	307.235	19619.8	17309.8	14961.7	19170.6	16652.1	13760.3	15589.3	17414.5	19859.6	17424.8	20391.6	17507.3	21211	16013.5	18342.8	18575.1	18564.8
5054			Epithiemycin F	-5.86625	MS1 mz matched	393.048	123.454	15693.8	21315	20281.3	23746.8	19792.7	24582.9	24445.3	24390.2	16330.3	21958	17154.9	23502.9	27950.4	23777.6	21644.7	27832.7	18392.3
5067			1-Hydroxypyrene glucuronide;Justicidin A	2.22758036087789;2.22758036087789	MS1 mz matched	393.375	39.255	5694.98	5535.04	5376.55	712.091	6071.95	1521.78	1652.3	1766.37	2225.77	1866.98	4470.28	2305.85	541.824	818.188	38808.9	1337.58	14577.2
5079					Unmapped	394.86	307.402	7731.14	7523.91	6984.98	6435.19	6530.26	6428.2	7369.85	7386.87	6408.48	7105.33	5844.01	7109.87	8187.71	7318.14	7790.56	8155.81	7298.41
5086			Artonin L;6,8-Di-O-methylaverufin;	-9.92954416235766;-9.92954416235766;	MS1 mz matched	395.117	353.017	11044.8	7921.5	8287.28	9071.69	11866.6	12286	11133.8	12364.2	6370.06	9628.13	11641.8	8813.24	18572.1	14137.3	7676.22	7660.81	5868.45
5091	5(S)-HpETE	0.6595			MS2 forward	395.244	39.8735	7895.87	7531.06	7000.75	7844.84	12609.9	7175.07	7271.95	8046.15	6956.44	6657.57	16923.9	5305.99	4020.08	3805.02	6253.73	7666.55	9826.14
5092					Unmapped	395.284	24.416	3788.18	3330.45	3578.27	1219.74	2737.92	766.64	1956.08	1538.07	4733.62	8554.48	2246.32	1131.76	945.347	1104.57	2349.97	1479.6	924.102
5093	Hexacosanoic acid	1			MS2 reverse	395.39	39.3055	4174.76	3325.16	4058.85	1667.9	2925.35	3006.43	2990.99	3156.11	3053.74	2605.11	1831.43	2758.23	2835.83	4271.76	8442.71	3709.78	7127.23
5103			Methylscopolamine;	15.4350838040816;	MS1 mz matched	396.088	121.605	186434	175780	178356	148817	108562	172911	161184	217108	202825	194550	224453	103527	123792	64503	174697	150571	145542
5106					Unmapped	396.168	26.985	14598.4	15046.4	16784.1	8362.02	7379.44	11552.1	12234.7	10777.9	9084.64	9762.17	10155.5	10726	10092.5	9389.69	8525.76	8247.26	5859.74
5114			Halomon;6-Bromo-3-(bromomethyl)-7-methyl-2,3,7-trichloro-1-octene	21.1129	MS1 mz matched	396.866	575.817	18278.4	18785	17738.9	17975.6	18675.1	17160.8	17389.5	18916.5	19268.2	18115.7	19227.6	18235.6	17258.1	17864.1	19100.5	18868.4	20337.1
5119			Sulfasalazine;Sulfasalazine;Salicylazosulfapyridine;Salazosulfapyridine	21.3774770104945;21.3531088243013	MS1 mz matched	397.074	215.123	9642.05	6823.68	6726.04	9230.77	7551.81	3987.26	4402.01	4245.75	5868.16	5281.6	9001.77	6454.03	721.244	1449.12	21900	10348.8	16519.9
5125	Sunitinib	0.8608			MS2 forward	397.205	39.888	1676.37	2393.23	1825.69	973.484	1168.43	2166.66	1048.94	1692.36	2318.98	1200.52	1153.89	984.304	2482.2	391.583	2208.61	1772.77	3658.54
5127			alpha-Santalyl phenylacetate;Santalyl phenylacetate;11beta,17beta-Dihydroxy-9alpha-fluoro-17alpha-methyl-5alpha-androstan-3-one;11beta,17beta-Dihydroxy-9alpha-fluoro-17alpha-methyl-5beta-androstan-3-one	21.93749489067;21.93749489067;18.6266153045442;18.6266153045442	MS1 mz matched	397.248	25.648	30216.6	30798.6	31690	20443	12459	17335.8	29876	24094.1	83403.8	14994.1	13833.5	11004.8	7192.56	12594.5	40122.5	28339.2	21288.4
5140			Glaudine;Colchicine;Colchicine;N-Formyldemecolcine	-2.95840208961662;-2.95840208961662;-2.98971711682885;-2.98971711682885	MS1 mz matched	398.167	255.365	4130.48	2885.89	2766.87	7231.87	5039.16	1036.74	1040.64	1586.69	1198.6	1026.17	2446.02	3954.86	15763	1003.89	960.344	6524.77	2864.16
5146					Unmapped	398.983	37.8685	5664.21	6133.21	5989.13	6318.83	5097.12	4011.41	3066.82	5305.42	5835.05	6706.25	6523.05	8372.72	1205.14	1827.74	7833.72	6226.44	5069.64
5158			Atractyloside C	-8.07028	MS1 mz matched	399.243	28.91	51611	56772.9	46481.3	5476.15	6896.3	22617.9	25322.7	23679.5	25374.6	18345	25621.2	6313.7	7096.48	23567.7	342261	5767.45	285029
5181			N-Caffeoyltryptophan;	-1.5615031842254;	MS1 mz matched	401.08	120.328	28890.4	41469	35727.1	82354.9	42401.5	25738.1	25177.9	64924	22656.6	46678.5	21717.8	50662.2	45479.9	72147.4	21916.5	82078.2	27542.9
5183	Oxacillin	0.9453			MS2 reverse	401.098	294.044	11606.6	10846.9	10397.8	9539.32	10887	9806.48	10816.3	11863.7	12631.9	10883	9069.2	8743.51	9230.46	5399.51	9079.96	8158.97	8779.13
5185	Sucrose	0.8111			MS2 forward	401.13	347.716	6786.41	5306.47	5570.24	15844.8	14249.1	4212.74	3760.79	1926.22	1313.47	2465.3	1795.74	13382.7	17863.9	3443.09	1395	14351.5	3432.5
5188			Bepridil;Bepridil	21.5315536257919;21.5689588279963	MS1 mz matched	401.234	41.904	11771.2	9930.07	11593.7	5841.85	7882.04	6306.8	15006.5	12334	9752.29	7465.27	9742.7	7886.57	7100.41	7633.92	7963.44	8704.41	9772.07
5198			Sulfathalidine;Phthalylsulfathiazole;2-[[[4-[(2-Thiazolylamino)sulfonyl]phenyl]amino]carbonyl]benzoic acid	19.2187	MS1 mz matched	402.037	343.197	21587.1	14529.3	12222.6	19758.6	22917.8	23406.7	20513.8	17331.5	13051.1	16434.5	17219.9	19242.5	26097.6	17434.6	22847.2	18718.6	13813.2
5232			Lisinopril;Cypridi luciferin	10.0289623032089;6.74953859273521	MS1 mz matched	404.23	29.2515	12603.5	11550.3	10050	1669.58	3961.54	722.873	1674.61	2432.4	1602.01	4244.43	5154.23	1454.02	1994.28	2143.07	7825.26	2074.28	2921.23
5238	S-Adenosyl-L-homocysteine	0.9921			MS2 reverse	405.09	101.027	4005.08	3004.6	2836.28	2136.52	3848.94	2095.4	2378.76	5159.67	5458.95	7401.68	4987.12	5734.3	3598.2	2410.43	2273.75	1899.68	1970.29
5253			Dide-O-methylsimmondsin;Lead arsete;Lead hydrogen arsete	15.4663366264825;-0.288078919723922	MS1 mz matched	406.153	255.365	2223.46	2155.59	1818.73	4106.83	4225.44	925.747	1060.42	1070.29	1121.37	959.759	1840.38	3574.37	4150.87	670.655	771.231	4250.12	1424.43
5270			1-(5-Phosphoribosyl)-4-(N-succinocarboxamide)-5-aminoimidazole	-23.9416	MS1 mz matched	408.09	279.652	13431.3	12251.6	12929.2	13543	6141.44	10310.7	9405.94	11639.9	12966	9690.88	10328	4708.45	8656.34	10885.7	14246.4	16681.4	16266.5
5273					Unmapped	408.125	277.591	2833.92	3070.93	2311.94	4710.68	5085.43	2974.44	2740.28	14266.8	1698.35	3112.23	2068.68	2848.71	7517.36	3495.27	14723.5	1842.19	4883.14
5281			N-Carbamoyl glucuronide lorcaserin;	19.455775010704;	MS1 mz matched	408.912	307.235	8072.67	6474.31	5527.06	8254.1	6296.25	4624.04	6548.07	7196.48	8371.72	6667.97	9084.93	6930.86	9151.03	6107	7429.3	7506.15	6975.52
5292			3,3'-Biflaviolin;3,8'-Biflaviolin	13.6489689910423;13.6489689910423	MS1 mz matched	409.284	26.06	3969.03	4783.4	4479.78	1699.69	3432.51	1178.37	1034.23	1621.54	7678.08	8593.45	1568.54	1642.95	1212.25	1699.07	4540.22	2561.54	2625.01
5312					Unmapped	410.988	341.321	845074	807159	787248	829258	812013	757031	785078	847450	831591	817698	841368	820672	875513	830447	817455	858043	784265
5318			(卤)-Leptophos;	-2.42679570742637;	MS1 mz matched	411.057	295.668	8881.08	8094.24	8172.47	8778.42	8468.99	8231.57	9669.06	8906.73	9281.76	9406.74	8244.43	8707.66	7231.4	7416.28	2136.09	8330.33	4578.77
5328			Dicaffeoylputrescine;Fluocinolone	-8.33771192599194;-23.5339958273316	MS1 mz matched	411.156	295.955	11148.2	7605.99	8222.46	29449.9	12597.4	7117.05	2483.11	3475.55	3437.41	3505.01	2436.71	4911.16	35399.3	37673.1	871.482	2819.03	1074.46
5329	Bisindolylmaleimide I	0.9605			MS2 forward	411.187	27.103	3927.37	3406.64	4861.69	2468.86	2104.72	2187.18	3141.99	2244.01	2927.06	2448.3	957.562	2998.07	3485.06	2733.5	6105.61	3386.06	2000.67
5342			13E-Tetranor-16-carboxy-LTE4;alpha-rcotine;Noscapine	10.4647014125508;18.5076758300576	MS1 mz matched	412.155	264.076	2673.07	2169.75	2187.14	2180.3	1673.38	1346.16	1443.33	5453.41	2835.22	2971.07	3632.98	1858.61	4532.1	1352.82	665.442	1957.94	489.58
5353			Perfluorooctanoic acid;Sulbenicillin	-17.8714434620422;13.2832434298871	MS1 mz matched	413.054	352.591	14747.2	14273	11781.1	12906.8	11151.8	10191.5	12640.4	14267.8	15454.9	13854.8	17625.3	12863.8	11636.7	11482	13407.2	13394.1	13626.7
5354			Lignans;Edulone A;Podofilox;Dulxanthone H;Dulxanthone G;Picropodophyllin;Podophyllotoxin	3.70003276620854;3.70003276620854;3.70003276620854;3.70003276620854;3.70003276620854;3.62203792748084;3.62203792748084	MS1 mz matched	413.124	280.621	5133.18	3991.55	3930.38	5627.74	4271.95	4125.54	3982.99	4647.84	3776.87	2983.59	5350.41	4483.37	5904.24	5088.94	577.92	6067.66	855.453
5360					Unmapped	413.199	35.978	17140.6	15889.9	15967.5	12529.8	14264.5	21559.1	24764.5	17441.4	14812.9	13817.6	17556	14928.7	15372.3	13856.6	46701.8	19617.2	25828.1
5369			N-Desmethylzopiclone;Diospyrin;Isodiospyrin	-6.45861629872751;21.3858569980709;21.3858569980709	MS1 mz matched	414.099	272.735	10264.9	7270.88	8581.19	14025.4	10524.6	10398.4	10108.6	5293.11	3732.25	5195.24	7494.46	8779.73	9391.07	5046.88	11280.5	14287	8511.76
5376					Unmapped	415.019	120.958	59061	52510.5	29399.9	46046.2	23832.6	33429.9	58154.6	74013.4	74086.8	62835	77808.5	28686.7	19574.5	13633.3	42955.5	40854	39114.6
5378			Trovafloxacin;O-Carbamoyl-deacetylcephalosporin C	-23.1309237318684;-0.480653457868552	MS1 mz matched	415.095	120.366	390955	285966	255399	328407	219367	267495	309812	489215	403950	362896	240311	289324	196855	205427	221946	251425	315540
5382	Ramipril	0.6763			MS2 forward	415.216	37.204	23969.5	28720.7	27517.9	5595.29	6683.5	10948.9	12734.8	14191.7	12699.7	13366.2	15014.2	5326.28	5152.56	8445.97	128027	3426.41	79772.2
5383			Tetracosahexaenoic acid, n-3;Tetracosahexaenoic acid;(4Z,7Z,10Z,13Z,16Z,19Z)-Docosahexaenoic acid ethyl ester;DHA ethyl ester	-21.1366874910064;-21.1366874910064;-21.0513611108191	MS1 mz matched	415.286	40.523	1513.78	1222.37	1275.47	458.08	1220.97	675.96	601.524	2304.51	589.004	1054.08	2694.71	1553.03	384.67	1235.73	732.577	970.232	806.497
5391					Unmapped	416.067	27.9805	33612.5	28142.9	27277.8	955.806	2963.81	3186.35	3422.8	748.096	2256.89	623.681	492.354	678.08	687.128	1122.97	229173	771.183	112957
5398					Unmapped	416.9	347.708	3463.49	3257.33	3665.95	4782.59	3046.18	2956.32	3287.47	3263.37	8572.78	3679.96	3517.97	3350.97	2484.53	3465.84	3547.96	3409.64	4105.81
5406			(R)-Byakangelicinn 2'-(3-methylbutanoate);Lirioresinol A;Euparotin acetate;Liatrin;(+)-Syringaresinol	-16.7936998239972;-16.7936998239972;-16.8707020328591;-16.8707020328591;-16.8707020328591	MS1 mz matched	417.156	287.782	2.94446e+06	2.6726e+06	2.55049e+06	3.29382e+06	3.17316e+06	2.87115e+06	2.84956e+06	3.39859e+06	2.62722e+06	2.53887e+06	3.29662e+06	2.92996e+06	4.23533e+06	3.01517e+06	1.4001e+06	3.07516e+06	631022
5409			(R)-Byakangelicinn 2'-(3-methylbutanoate);Lirioresinol A;Euparotin acetate;Liatrin;(+)-Syringaresinol	-4.20243057327592;-4.20243057327592;-4.27943375170967;-4.27943375170967;-4.27943375170967	MS1 mz matched	417.161	437.757	2842.99	1808.66	2389.2	1430.64	6242.47	5096.88	2716.07	2286.21	999.736	2150.73	1253.44	4323.85	15185.1	5580.55	5220.81	1303.75	1560.37
5411			Alginic acid;Phyllanthin;21-Acetoxy-11beta,17-dihydroxy-6alpha-methylpregn-4-ene-3,20-dione;17-Hydroxy-6alpha-methylcorticosterone 21-acetate;11beta,17,21-Trihydroxy-2alpha-methylpregn-4-ene-3,20-dione 21-acetate;17-Hydroxy-2alpha-methylcorticosterone 21-acetate;2alpha-Methylcortisol acetate	11.79668960071;-7.33151537829862;-7.33151537829862;-7.33151537829862	MS1 mz matched	417.232	26.948	33117.7	30078.7	38292.6	15004.6	9670.22	16273	26576.4	28027.8	18291.2	19463.7	18196.7	16282.7	14648.4	15854.4	26718.7	18524	15873.7
5425			4,11-Dichloro-5,12-dihydroquino[2,3-b]acridine-7,14-dione;Symlandine;7-Angelyl-9-(-)-viridiflorylretronecine;Symphytine;7-Tiglyl-9-(-)-viridiflorylretronecine	13.1160614041411;4.98406280333022;4.98406280333022	MS1 mz matched	418.164	37.2405	2256.09	1711	1519.23	1164.02	2191.76	2707.72	2715.59	3593.63	1430.1	2559.14	2885.37	2486.76	1825.3	2191.33	2555.92	2001.59	1721.21
5431			Sulfasalazine;Sulfasalazine;Salicylazosulfapyridine;Salazosulfapyridine	21.3774770104945;21.3531088243013	MS1 mz matched	419.049	215.588	4482.84	4100.43	4200.62	5250.35	4614.91	3050.11	3777.54	3734.89	4578.64	3834.7	4785.82	4132.64	1196.03	1568.92	6726.09	5817.27	7380.73
5433			Inositol 1,3,4-trisphosphate;Inositol 1,4,5-trisphosphate;Methicillin sodium;Meticillin sodium;Sodium methicillin monohydrate	-15.6878577161799;-15.6878577161799;-18.3062613917256	MS1 mz matched	419.089	395.857	3511.4	3026.93	2581.57	8443.53	4656.44	7857.82	3049.46	3909.18	3506.25	3464.02	7210.15	2932.98	2802.61	7339.47	6782.04	2727.56	2836.96
5434			Inositol 1,3,4-trisphosphate;Inositol 1,4,5-trisphosphate;Musca-aurin-II;Muscaaurin II	-17.3658091158531;-17.3658091158531;18.5790580615104	MS1 mz matched	419.088	25.544	2262.75	2222.65	1905.97	1093.24	993.086	2265.65	1277.87	1230.94	2450.22	1531.51	924.056	1100.38	1029.56	1408.25	7347.29	1588.28	2960.94
5445					Unmapped	420.069	122.886	28854.3	24538.3	20610.2	26716.6	20916.1	26038.5	23334.6	28309.3	27626.5	18472	22270.9	23995.5	24389.7	21190.5	23428.8	27611.5	24012
5458			Porson;Gingerenone B;Isogingerenone B;Burseran;(+)-Burseran;(+)-Eudesmin;Pinoresinol dimethyl ether	2.74850952481818;2.74850952481818;2.74850952481818;2.84846502680859;2.84846502680859	MS1 mz matched	421.144	36.66	6035.84	5672.67	6160.75	4686.85	7171.34	12045.2	6911.27	10542.8	6166.75	7875.58	10492.4	7214.93	6266.13	5618.1	4650.85	8609.24	1861.67
5460	Fludrocortisone acetate	0.9909			MS2 reverse	421.201	32.2845	8903.77	6933.44	6817.94	1029.75	1585.54	1438.45	2838.6	1043.75	1184.45	1513.3	1986.61	694.977	2096.99	1763.07	3846.86	1573.91	1098.48
5462			9alpha-Fluoro-11beta-hydroxy-6alpha-methylpregn-4-ene-3,20-dione;4-Fluoro-17beta-hydroxyandrost-4-en-3-one propiote;4-Fluorotestosterone propiote;16beta-Fluoro-17beta-hydroxyandrost-4-en-3-one propiote;16beta-Fluorotestosterone propiote;9-Fluoro-11beta-hydroxy-16alpha-methylpregn-4-ene-3,20-dione;6alpha-Fluoro-17beta-hydroxyandrost-4-en-3-one propiote;6alpha-Fluorotestosterone propiote;9alpha-Flu…	17.3924710477754;17.3924710477754;17.3924710477754;17.3924710477754;17.3924710477754;17.3924710477754;17.3924710477754;17.3924710477754;17.3924710477754	MS1 mz matched	421.25	23.819	30875.7	37822.3	25891.4	29645.8	86997.2	5094	4064	9137.18	5477.38	9014.66	13713.6	106395	36876.3	3856.64	8097.98	28607.6	7863.7
5476			Adifoline	-16.7403	MS1 mz matched	423.113	347.717	3537.94	3084.43	2637.83	7296.62	6550.89	2858.35	1464.76	999.405	833.082	1669.49	939.116	6788.63	8707.13	1514.49	889.272	7939.18	1281.04
5477			Adifoline	-6.19696	MS1 mz matched	423.124	242.654	156922	139036	140403	106205	109582	168418	228925	159822	299845	138139	528072	136174	19832.5	11137.3	84723.5	89820	26247.5
5478			Ginkgolide M;Leptophylloside;Celereoside;Smyrindioloside;Rutarin;Apterin;Ginkgolide J;(1'x,2S)-2-(1,2-Dihydroxy-1-methylethyl)-2,3-dihydro-7H-furo[3,2-g][1]benzopyran-7-one 2'-glucoside;Ginkgolide B;Ginkgolide B;Ginkgolide J;BN 52024;Rutarin;Ginkgolide M	-9.30595655001785;-9.30595655001785;-9.30595655001785;-9.30595655001785;-9.30595655001785;-9.30595655001785;-9.30595655001785;-9.30595655001785;-9.30595655001785;-9.19514430374769;-9.19514430374769;-9.19514430374769;-9.19514430374769	MS1 mz matched	423.124	259.252	10543.2	9196.12	8295.93	7826.57	5651.39	9105.43	11407.8	7907.26	22496.3	12413.5	23098	10603.1	2702.8	1344.02	4819.12	6636.64	3563.42
5487			2-O-Caffeoylglucarate	9.94438	MS1 mz matched	424.068	279.711	26248	24412.3	25872.6	33102.1	15621.3	23164.8	19505.3	20398.8	20126.8	18144.7	24117.5	10296.5	20760.9	21515.1	38500.3	33516.1	38927.3
5493			N,O-Didesmethylvenlafaxine glucuronide;O-Desmethyl-tramado glucuronide;	7.13303050388937;7.13303050388937;	MS1 mz matched	424.2	26.379	10155.8	13179.2	12236.8	6000.09	5440.48	6804.32	8659.49	7634.06	6831.87	7883.74	5645.84	6912.65	6215.95	6669.46	6707.43	8630.65	4472.65
5500			Cycloneomammein;2-(4-Allyl-2,6-dimethoxyphenoxy)-1-(3,4-dimethoxyphenyl)-1-propanol;Cyclomammein;Fragransin D3;Pyranomammea C;Pyranomammea B;Quassin;Furomammea G;Fragransin D1;MAB 4;Quassin;Nigakilactone D;Surimensin	3.6358616441693;3.6358616441693;3.6358616441693;3.6358616441693;3.6358616441693;3.6358616441693;3.6358616441693;3.6358616441693;3.6358616441693;3.6358616441693;3.60649436894755;3.60649436894755	MS1 mz matched	425.142	290.905	103076	96973.6	91471.5	107447	96946.5	104867	95567.4	113910	92464	104670	100828	102277	109378	100360	59250.7	109492	56543.5
5515			Moricizine;Moricizine	5.92967575903383;5.87583101829632	MS1 mz matched	426.159	26.463	1646.01	2095.43	2608.21	1141.16	747.353	1044.6	1735.24	1329.71	1221.85	964.414	1299.76	1375.43	1118.91	889.022	1079.89	1469.55	729.566
5524					Unmapped	427.02	340.779	636893	615090	594187	600952	610444	550778	573631	612270	618421	618032	612305	612468	635443	597511	601224	650339	575048
5525			SN-38;SN-38	4.53463711459828;4.59023015414735	MS1 mz matched	427.119	238.281	3046.48	2835.63	3137.78	3313.68	3171.42	3076.62	3821.92	3112.54	2322.43	2495.67	3891.84	2733.35	4876.73	2756.95	4136.92	3438.62	931.122
5533					Unmapped	427.951	37.345	5014.87	5482.31	3131.65	5083.93	4723.5	1562.13	2843.1	7053.41	7960.42	7841.19	9308	13196.3	444.636	1850.95	10263.4	8216.9	2092.9
5540			Garcimangosone C;	9.21237341797324;	MS1 mz matched	428.172	36.8015	2498.57	1890.16	2222.19	1863.61	2315.59	2605.14	2118.13	3033.89	1679.6	2225.18	2896.68	1841.47	2291.77	2263.8	1676.07	2300.14	880.04
5548			Benzofenap;Benzofep	-10.9917781924126;-10.996660893382	MS1 mz matched	429.08	121.005	52207.2	38576.4	39476.9	36685.7	23431.4	46112.3	55812.8	57890.1	53650.3	43470.6	71399.4	29204.7	23547.2	16430.3	37824.5	32878.8	40841.3
5557					Unmapped	430.085	279.676	31926.5	29321	27657.4	35058.3	22015.4	25341.5	25186.5	23800.5	27768.3	24598.9	26925.7	14849	22029.4	22699.2	33335.2	37265	49465.6
5574			15beta-hydroxycyproterone acetate;Armillaricin;Salvinorin A	4.77843977926358;4.77843977926358;-13.8442828239515	MS1 mz matched	431.172	36.952	4521.09	4263.28	4289.65	4610.88	5605.61	6743.72	6295.51	7186.5	4288.28	5265.6	7258.86	6010.74	5165.33	5093.21	3395.39	5108.26	2192.04
5589					Unmapped	432.302	26.844	2837	2732.58	3336.19	2393.32	2346.47	3472.78	5617.8	2964.49	5683.62	2562.92	2468.19	1461.61	1411.99	1391.36	1071.13	1754.88	3795.35
5590	Glycolithocholic acid	0.9044			MS2 forward	432.313	157.994	545.971	609.202	503.853	519.04	432.69	66.2662	98.4013	85.5586	139.049	36.1925	92.7095	353.17	602.087	55.7671	2745.04	391.721	2834.05
5592					Unmapped	432.816	307.561	11281.4	10258.7	9330.64	11311.1	9946.8	8609.59	9692.24	10548.4	11342	10653.9	11171	10825	11656.1	9691.76	10728.5	10727.1	11351.3
5594					Unmapped	432.953	37.305	27165.9	22844.1	21874.9	38510.7	17265.9	3926.9	5127.1	19490	27259.6	30418	45003.4	71517.8	950.662	379.31	66704.9	28094.6	10213.6
5595					Unmapped	433.016	423.437	10704	9132.66	7710.31	9473.32	10058.2	7087.71	10091.4	10477.6	9613.17	9403.23	8756.98	9351.96	8576.77	8257.83	10494.8	9080.65	11204.4
5597			N-Desmethylzopiclone;Diospyrin;Isodiospyrin	-6.45861629872751;21.3858569980709;21.3858569980709	MS1 mz matched	433.093	273.139	3835.9	3061.98	3463.18	4987.92	3659.73	4154.51	3339.51	3254.17	1956.12	2877.52	3036.22	3243.27	4034.22	3054.91	3520.55	4606	3202.5
5599			Vestitone 7-glucoside;Eleganin;Graminiliatrin	-8.48171102177971;-8.52224894313914;-8.52224894313914	MS1 mz matched	433.147	48.508	27445	14952	20381.2	32832.5	34310.4	12911.6	19433.5	46547.5	24104.1	10985.5	30348.9	40092.4	1832.17	3386.64	8277.51	61671.2	3502.54
5612					Unmapped	434.019	121.606	29993.3	28865.6	20287.2	22701.7	23888.6	14589.6	27701.4	39203.8	36432.8	28496.3	43975.9	10378.9	10105.4	20359.4	15852.6	14164.5	30754.7
5627			Fipronil	23.7444	MS1 mz matched	434.949	345.926	24908.9	39299	29053	24521.9	38030.5	25855	26007.7	24846.8	42460.2	40921.5	25796.7	25694.8	23133.1	25551.2	24364.2	25452.5	29103.1
5665			Echitamine	-7.00911	MS1 mz matched	437.215	255.493	40487.8	32874.8	30648.2	55690	48715.8	15078.1	17037.3	44623.1	24642.1	25431	58304.6	38403.4	78083.8	15633.9	77190.5	57556.2	2336.19
5667			LPA(18:0/0:0);LPA(0:0/18:0);Ochrolifuanine A;16-[(1R)-2,3,4,9-Tetrahydro-1H-pyrido[3,4-b]indol-1-yl]-17-norcoryn	16.4141370276899;16.4141370276899;8.06359794683973	MS1 mz matched	437.282	26.379	2488	2214.7	1837.09	2763.85	3161.62	836.944	755.096	3566.23	2924.5	1306.4	611.503	3449.96	3480.34	831.569	4300.38	2802.15	3643.39
5679					Unmapped	438.134	283.426	4593.19	5227.15	3897.46	6077.85	6223.77	6729.18	6027.09	6322.73	784.257	1913.93	2730.24	904.493	15007.1	5756.34	7133.35	4161.2	2937.79
5701	Folate	0.9443			MS2 forward	440.133	409.753	4122.38	4238.73	4073.29	5425.38	5774.44	5710.42	5864.16	5143.08	4159.47	5658.67	5678.75	4779.97	6900.01	5592.43	5295.02	5306.99	4352.16
5706			Icacine	-17.5216	MS1 mz matched	440.183	295.908	2905.75	2529.88	1833.67	9183.44	3216.89	1943.02	439.078	753.006	1188.97	837.561	238.225	795.06	9710.17	10621	351.962	376.207	305.211
5736			Rumexoside;Catechin 7-O-beta-D-xyloside;Plicatic acid	-14.9172762574142;-14.9246200085383;-14.9246200085383	MS1 mz matched	443.09	124.716	199297	169281	160580	251497	150379	200165	222927	148750	145363	65792	95630.2	126154	265815	143524	170940	273079	41715.7
5738			Difecoum	7.34647	MS1 mz matched	443.176	39.134	1746.06	2035.38	2229.54	841.233	872.986	999.744	1283.28	998.257	989.95	1120.21	1161.41	467.076	944.159	1990.21	8710.13	1004.09	8567.92
5756	Ginkgolide B	0.816			MS2 reverse	445.105	242.654	4406.03	4051.79	3564.36	3121.38	3137.64	3972.47	6041.79	4528.59	8422.14	5188.31	11650.3	4518.74	1607.9	1012.87	2688.79	2224.45	1189.48
5757			Hesperetin 5-O-glucoside;Hesperetin 7-glucoside;Hesperetin 7-O-glucoside	2.45275124202353;2.45275124202353;2.37001593729734	MS1 mz matched	445.119	120.958	108999	81651.1	78218.6	90294.4	53070.6	79123.4	92209.1	140005	112471	113138	127213	60049.8	53175.1	33688.7	72091.3	63265.4	77514.2
5762			Porson;Gingerenone B;Isogingerenone B;Burseran;(+)-Burseran;(+)-Eudesmin;Pinoresinol dimethyl ether	2.74850952481818;2.74850952481818;2.74850952481818;2.84846502680859;2.84846502680859	MS1 mz matched	445.188	36.789	87207.5	84460.2	87260.2	69973.9	95317.9	126459	95780.1	152231	69470.9	84173.7	121651	90943.8	79032.7	90696	88055.9	91818.5	45790.1
5764			Licoricidin;Heliocide B2;Kanzonol H;Licoricidin	2.4182923275047;2.4182923275047;2.4182923275047;2.35723967228794	MS1 mz matched	445.201	255.465	2211.51	2027.93	1971.2	2521.92	2431.7	979.956	938.6	2859.46	1647.75	1669.27	3039.46	1995.25	3006.13	1070.19	3692.11	3005.27	219.386
5765	Pravastatin	0.7021			MS2 reverse	445.221	47.035	10981.6	6277.24	7654.71	10715	9848.84	10066.2	8302.62	12838.9	7664.65	4733.59	11696.5	7886.15	2419.64	4811.98	3022.51	11137.1	1920.62
5771					Unmapped	446.058	279.646	5543.67	4004.48	5149.5	5190.55	2817.16	3592.32	3614.36	5093.51	4543.1	3182.95	3539.13	2325.56	2872.92	3974.06	4449.28	4588.37	6840.19
5799	Glycochenodeoxycholate	1			MS2 forward	448.307	192.26	11478	10357.4	10715.7	1733.3	3555.89	2249.73	2724.56	4564.25	4408.97	3181.17	5352.85	1648.61	1577.38	2225.96	66385.1	1664.28	54960.5
5800					Unmapped	448.847	307.43	10225	9360.16	8086.41	10043.8	8855.46	7786.63	8513.75	9330.89	11062.3	9361.02	10248.9	9478.82	10591.9	9092.79	10112.6	9613.67	10131.7
5804			Phosphoribosyl pyrophosphate;O-Carbamoyladenylate	-22.0473474477408;-20.2528322560616	MS1 mz matched	449.071	273.29	7962.02	7712.73	7922.15	9543.1	9209.23	8037.99	8663.35	6761.24	5000.89	6610.1	7722.86	7941.52	9036.52	6526.36	9089.42	11606.2	7611.22
5812			Coprocholic acid;3alpha,7alpha,12alpha,25-Tetrahydroxy-5beta-cholestane-24-one;3a,7a,12a-Trihydroxy-5b-cholestanoic acid;3alpha,7alpha,12alpha-Trihydroxy-5beta-cholestanoate;3alpha,7alpha,12alpha-Trihydroxy-5beta-cholestan-26-oate;3alpha,7alpha,12alpha-Trihydroxy-5beta-cholestate	-5.60605474842867;-5.60605474842867;-5.60605474842867;-5.55142899333213	MS1 mz matched	449.319	28.285	15815.6	17840.4	17667	7041.33	7794.19	5075.63	6793.95	6073.67	6336.26	5973.43	8103.96	7376.34	6377.16	5424.44	91752.4	7767.66	64944.3
5831			Trovafloxacin;O-Carbamoyl-deacetylcephalosporin C	-23.1309237318684;-0.480653457868552	MS1 mz matched	451.062	121.634	22822.7	22596.6	20885	15973.9	15980.8	36246.7	43857.1	26622.9	23070	15567	22202.2	14570.2	9342.37	14051.4	11839.6	14068.9	17001.7
5890					Unmapped	455.085	273.576	7246.54	6478.23	5950.48	10315.4	7194.55	7440.18	8035.77	5870.08	4419.28	6349.18	5582.26	4162.01	7189.8	4833.36	7487.36	11019.9	7121.94
5899	Oleanolic acid	0.9037			MS2 forward	455.351	39.208	3209.14	3580.37	3421.86	322.282	752.881	22869.4	17669.4	483.993	403.049	3892.57	6797.03	1334.7	926.623	848.452	2070.24	1116	1022.94
5901					Unmapped	456.011	340.682	17235	17896.6	16677.4	19557.2	23118.8	16805.3	19329.9	16800.5	20339.5	20971.1	21970.2	19710.2	20596.3	19030.4	19036.9	21687.4	16441.9
5902					Unmapped	456.038	35.6655	31379.4	26471.2	26020.5	606.505	2284.81	3694.53	3746.56	854.233	1215.37	330.468	409.691	520.777	347.634	527.177	132078	405.718	92387
5912					Unmapped	456.809	406.358	14436.1	11452	11841.3	12496.2	14308.3	12126.7	12858.6	13503.9	12318.6	12458.4	12484	12713.3	13760.3	12147.6	11617.1	12019.5	12386.7
5921			3-Galloylgallocatechin;Epigallocatechin gallate;Soyasapogenol B;24-Hydroxysophoradiol;Soyasapogenol F;Soyasapogenol B1	11.5626684632446;11.5626684632446;2.18161509335828;2.18161509335828	MS1 mz matched	457.369	43.199	102195	113759	102297	281.075	292.248	822868	553706	3114.53	602.82	50784	153912	1306.56	548.761	298.367	4733.26	843.345	2200.61
5936			Rumexoside;Catechin 7-O-beta-D-xyloside;Plicatic acid	-14.9172762574142;-14.9246200085383;-14.9246200085383	MS1 mz matched	459.064	124.741	16876.1	21127.2	15275.4	19667.8	14590.4	15999.9	18996.4	17343.3	13059.1	7056.8	8586.37	12280.4	20765.2	12904	15910.8	21714.7	3365.24
5939			Lincomycin hydrochloride;Lincomycin hydrochloride monohydrate	4.06866	MS1 mz matched	459.203	36.6665	3280.59	3649.48	3130.25	3056.08	4456.46	5775.48	5721.69	5843.78	3545.88	4869.96	5449.38	4887.58	3744.14	4227.12	4417.1	5091.92	2373.16
6002	ponasterone A	0.6502			MS2 reverse	463.314	24.793	18541.1	17790.9	19936.1	1292.11	63506.5	1687.81	2061.43	51098.9	47955.4	10319	2267.72	3305.11	1712.88	19586	13707.9	3240.72	9075.67
6013			Biotripyrrin-b;Biotripyrrin-a;Cisapride	-5.62952789410472;-5.62952789410472;9.17230226115725	MS1 mz matched	464.187	235.36	2108.56	1939.3	2100.48	1359.67	1664.32	1222.29	1617.27	1997.64	1213.09	1087.37	1746.22	697.298	2894.98	947.072	8663.41	1090.31	4331
6015	Glycocholic acid	0.9991			MS2 forward	464.302	234.069	3875.59	4420.2	3782.73	687.392	1706.05	1110.75	1318.03	2059.84	2480.84	1665.89	2736.49	661.044	561.637	961.348	18791.8	807.841	16255.8
6021			BL IV;	-23.5937266954593;	MS1 mz matched	465.072	126.605	17730.3	15280.7	13795.1	25913.3	16344.4	19749.9	17453.5	12404.6	14927.1	6883.03	8509.99	16260.2	24442.2	20626.2	11728.1	24845.6	5417.23
6026			N-Adenylylanthranilate	-21.2291	MS1 mz matched	465.329	24.83	87964.8	114165	114666	41600.9	92240.6	30665.7	42526	77774.7	117952	68252.7	51449.3	97251.6	41913.5	20635.5	380023	54977.1	224441
6034					Unmapped	466.196	28.935	418469	406373	358868	1589.03	569075	1.99112e+06	3.12229e+06	317932	417873	2124.65	8907.12	1646.37	941.297	119826	1782.52	808.224	512.078
6053			3-alpha-Androstanediol glucuronide;3,17-Androstanediol glucuronide;17-Hydroxyandrostane-3-glucuronide;	-4.92914448177201;-4.92914448177201;-4.92914448177201;	MS1 mz matched	467.578	340.659	17856.7	16771.1	16733.8	18068.4	17868	15704.1	17450.8	16064	19691.5	16983.1	16806.8	18625.6	21226.9	17538.4	17268.9	20247.5	12322.1
6067			3,4-Bis(7-chloroindol-3-yl)pyrrole-2,5-dicarboxylate;Dichlorochromopyrrolate	-22.7359	MS1 mz matched	469.031	340.659	5.97271e+06	5.29988e+06	5.10689e+06	6.20818e+06	5.91499e+06	4.73597e+06	5.31787e+06	6.05813e+06	5.99882e+06	5.75146e+06	6.6497e+06	5.88718e+06	6.95727e+06	5.6875e+06	5.439e+06	6.31298e+06	4.64962e+06
6077	11-Keto-.beta.-boswellic acid	0.923			MS2 reverse	469.332	44.1215	5421.08	6703.5	6933.96	647.627	683.679	32861.5	24539.1	733.726	977.349	3565.12	12310.5	685.677	974.344	1393.53	3138.15	1242.53	2476.25
6081					Unmapped	470.153	157.708	3914.52	3845.32	3610.81	3045.93	3312.94	3769.71	4083.34	3530.83	2755.62	3501.46	4720	2189.23	4660.13	2579.54	15326.7	3875.13	4664.22
6098	Maslinic Acid	0.8704			MS2 forward	471.348	47.027	3342.42	2371.92	3554.58	634.845	863.025	14026.7	8159.96	1796.67	1852.77	3123.34	5511.25	1069.93	1062.04	1147.22	1251.95	892.396	2231.38
6115					Unmapped	473.01	122.204	16059.9	13754.7	10970	14657.3	8733.74	11354	15555.1	15896.9	17726.2	11846.1	12994.1	10560.9	11665.5	8087.71	8931.29	13475.2	10323.5
6125	Sildenafil	0.8436			MS2 reverse	473.204	245.177	2368.33	3143.67	3477.62	798.453	1185.42	674.498	666.835	1482.22	862.915	733.987	737.911	736.098	1286.01	675.969	8996.37	830.013	6462.01
6126			Licorisoflavan A;16alpha,17-Dihydroxypregn-4-ene-3,20-dione cyclic acetal with 2-furyl methyl ketone	16.8304798612439;16.8857015986613	MS1 mz matched	473.219	36.169	32862.5	32369.3	33821.2	30913.2	37018	63669.7	64207.4	56089.4	34448.7	36584.7	47762.4	37567.4	33339.2	41921.7	19643.5	62657.8	4535.95
6128			Pubescenol;	22.153365433628;	MS1 mz matched	473.309	24.998	61644.8	62815.8	58084.5	25071	64423.9	24230.8	32313.7	24877.2	25213.3	29660.9	25793.8	58380.7	38063.3	25398.6	28324.2	30419	31570.5
6129			Flecainide;5alpha-Ergosta-7,22-diene-3beta,5-diol;22alpha-Hydroxy-campest-4-en-3-one;(22S,24R)-22-Hydroxy-ergost-4 en-3-one	0.724038338405336;-16.4112544521522;-16.4112544521522	MS1 mz matched	473.364	47.698	6890.08	5660.34	5763.33	43.704	104.546	22643.6	16732.4	83.441	130.085	13482.3	23455.6	442.192	271.367	284.172	2019.33	78.4511	1469.08
6131					Unmapped	473.719	287.099	31070	27534.2	27373.7	33629.7	32362.3	24085.9	30113.3	33376	25251.2	30082.4	35715.4	34645.2	35759.1	31267	6310	34812.8	5250.73
6146					Unmapped	474.844	575.424	5885.26	6806.98	6260.35	5961.73	6099.18	5939.66	6146.82	5965.9	6585.16	5987.6	6504.28	6869.39	5788.09	5583.06	6428.36	6230.56	6036.85
6158			Kanokoside A;Kanokoside A	6.55915514736955;6.50980471214848	MS1 mz matched	475.192	287.099	1.10528e+07	1.00139e+07	9.37305e+06	1.26733e+07	1.11214e+07	9.56604e+06	1.04592e+07	1.22467e+07	1.02656e+07	9.9202e+06	1.3381e+07	1.26437e+07	1.36217e+07	1.0641e+07	1.27415e+06	1.23245e+07	1.38538e+06
6169			CB3717	-14.2508	MS1 mz matched	476.151	376.033	2550.84	1543.31	1703.29	773.135	12206.2	4212.32	1826.42	1587.7	607.466	2030.43	885.412	4575.84	11379.2	11658.3	24080.7	1388.68	1133.97
6177			Pollenin B;2-O-(4-Hydroxycinnamoyl)-1-O-galloyl-beta-D-glucopyranoside;Eupafolin 4'-glucoside;Alliumoside A;Pedaliin;Isorhamnetin 7-glucoside;6-Methoxyluteolin 3'-glucoside;1,3,5,8-Tetrahydroxy-6-methoxy-2-methylanthraquinone 8-O-b-D-glucoside;Azaleatin 3-glucoside;8-Hydroxyluteolin 4'-methyl ether 8-glucoside;Hesperetin 3'-O-glucuronide;Estragonoside;Hesperetin 7-O-glucuronide;Nepitrin;Chlortetr…	17.8500342960812;17.8500342960812;17.8500342960812;17.8500342960812;17.8500342960812;17.8500342960812;17.8500342960812;17.8500342960812;17.8500342960812;17.8500342960812;17.8500342960812;17.8500342960812;17.8500342960812;17.8500342960812;11.2117541767623;11.2117541767623	MS1 mz matched	477.12	353.069	9804.83	7592.58	8198.77	8623.38	10195.5	10840	10026.6	11539.5	6422.78	9093.54	10064.6	8023.33	12793.2	11725.6	7864.85	7263.52	5752.7
6182			Simvastatin;Cavipetin D;3alpha,12alpha-Dihydroxy-5beta-pregn-20-one diacetate	-2.2098064591717;-2.2098064591717;-2.1517104065596	MS1 mz matched	477.294	25.729	5645.72	5136.54	6302.38	851.79	6550.27	2302.69	4033.88	16437.6	17642.2	831.011	952.359	479.153	688.593	8411.28	6604.49	1091.35	3018.2
6183			Salvianolic acid G;Scutellarein 6-xyloside;Kaempferol 3-O-arabinoside;Kaempferol 3-alpha-L-arabinofuranoside;3alpha,7alpha-Dihydroxy-5beta-cholestan-26-al;7alpha,12alpha-Dihydroxy-5beta-cholestan-3-one;5beta-Cholesten-7alpha,12alpha-diol-3-one;7alpha,12alpha-Dihydroxy-5alpha-cholestan-3-one;17alpha,20alpha-Dihydroxycholesterol;20alpha,22beta-Dihydroxycholesterol;(22R)-20alpha,22-Dihydroxycholeste…	-23.66434493153;-23.66434493153;-23.66434493153;-23.66434493153;-8.84438120043285;-8.84438120043285;-8.84438120043285;-8.84438120043285;-8.84438120043285;-8.84438120043285;-8.84438120043285;-8.84438120043285	MS1 mz matched	477.352	26.194	2381.79	2885.36	2399.42	539.5	590.82	1297.99	1471.61	1084.67	1537.88	1619.95	2218.8	1104.77	618.792	1884.7	12445.6	847.219	9251.12
6200					Unmapped	479.057	122.205	81026.8	71408.4	73560.5	74985.4	49844.9	70655	87965.1	94567.2	95171.7	90275.2	84980.4	64228	65684.7	48338.3	21329	80567.1	17216.1
6207			Crustecdysone;20-Hydroxyecdysone;Crustecdysone;Ecdysterone;Ajugasterone C;Inokosterone;Pterosterone;26-Hydroxyecdysone;Callinecdysone A	3.29288223905931;3.30079384364763;3.30079384364763;3.30079384364763;3.30079384364763;3.30079384364763;3.30079384364763	MS1 mz matched	479.31	25.492	53002.4	54174.5	51585.8	15192.5	49247.3	3263.27	4633.13	157527	140324	40503.4	25289.7	17850	2683.26	140531	23627.1	38065.4	18516.9
6222			Isosilychristin;Silibinin;Isosilybin;Silicristin;N-[(7,8-Dihydropterin-6-yl)methyl]-4-(beta-D-ribofuranosyl)aniline 5'-phosphate	17.1546041487532;17.1546041487532;17.1546041487532;17.1546041487532;-4.00824256454814	MS1 mz matched	481.13	120.958	91968.8	78932.6	73792.2	86615.6	65380.9	93238.6	100136	121812	88244	83429.9	109946	63484.7	96881	48685.6	54324.8	70330.7	48737.7
6224			Thymidine 5'-triphosphate;SSR 125543	-7.69523836384218;10.5558430353842	MS1 mz matched	481.165	353.032	6696.58	4237.73	5026.11	5419.87	8007.23	9372.97	6940.18	7748.29	2697.78	5066.6	7287.79	4654.52	14548.5	11722.6	4292.23	3872.25	2699.56
6241	Taurolithocholic acid	0.8385			MS2 forward	482.296	76.6515	4197	4834.69	4846.26	4646.99	3872.53	835.503	668.704	1243.94	1409.36	1140.07	1316.9	4770.11	4245.44	955.014	18578.4	4582.25	17586
6251			Uridine triphosphate;UTP;Uridine 5'-triphosphate;Uridine triphosphate	8.24429076568396;8.24429076568396	MS1 mz matched	483.145	141.288	49900.9	36845.5	41546.4	69857.6	29846.8	37255.4	46272.7	35236.6	30931.8	29257.1	48207.1	49222	34338	28319.2	25536.8	50854.3	33825.4
6252			Dukunolide E;	-4.36310688385493;	MS1 mz matched	483.171	39.847	42797.8	60025.4	61607.6	30535.1	37040.9	8833.88	8669.46	14002.7	12017.3	10844	12202.4	35608.5	32864.3	398220	130798	32347	97324.6
6253			Halobetasol Propionate;	-1.66920424745987;	MS1 mz matched	483.174	101.027	9704.2	9605.23	9125.27	959.157	7279.88	2005.75	2138.65	13370.2	27437.9	65050.1	20786.5	30219.6	12020.2	1813.49	1047.97	903.545	1028.38
6275					Unmapped	485.078	37.93	7609.49	8064.61	6964.16	621.267	3627.29	16519.2	10175.1	9951.32	5452.22	7044.18	9097.88	3181.44	677.382	788.777	20654.3	424.842	9051.62
6278			Aquayamycin	16.6147	MS1 mz matched	485.161	144.17	47796.1	33545	28786.9	83981	13822	15719.9	21399.1	20760.8	19193.2	19967.6	24486.6	21307.4	6061.5	159165	11529.9	66774.2	15328.6
6280			Dynorphin B (10-13);	-15.7964460529022;	MS1 mz matched	485.309	26.652	66835.7	64770.9	65461.5	7283.83	5355.4	52505	10453.8	72623.7	24962.1	9511.59	61008.3	6272.13	7254.91	10969.8	232696	8967.2	360852
6285			Cephamycin C	-3.81071	MS1 mz matched	486.12	242.655	4118.75	3730.75	3520.96	3168.69	2886.27	4431.37	5581.79	4755.85	7360.57	3706.92	12302.5	3992.02	2079.36	528.697	2380.68	2079.74	696.439
6293			GW 0742	13.5864	MS1 mz matched	487.076	38.049	6612.55	6204.79	5241.82	641.22	2163.86	9327.85	7427.92	6496.7	3295.5	4554.56	6573.62	1633.33	468.127	886.722	15952.2	472.654	7626.79
6310					Unmapped	488.163	375.247	2372.84	1802.46	1621.16	1367.71	8025.42	1792.28	2142.39	1461.47	1656.52	1459.36	2083.23	3006.65	3153.02	7332.14	2831.86	1906.6	1029.82
6322			Homaline	-3.67099	MS1 mz matched	489.326	42.545	7312.12	8040.21	6555.72	4000.94	4033.2	4138.72	5055.87	5551.64	4524.82	5137.91	6755.27	6323.18	4458.77	3608.11	6738.16	5701.16	6476.6
6334					Unmapped	490.858	307.253	12304.3	11291.1	9613.96	12396.3	10705.3	8487.53	9763.6	11149.4	12331	10960.8	12251.6	11032.2	13116.7	10123.9	11503.8	11275.8	12196.2
6351			C.I. Acid Red 13;Azorubine;	12.5709503329197;12.5709503329197;	MS1 mz matched	492.992	340.76	720130	693629	679605	729347	713058	653707	679566	713990	697872	704581	709340	699140	775491	694512	726093	726988	641572
6357	Vindoline	0.8701			MS2 reverse	493.184	281.512	7230.72	6937.26	6485.3	9691.18	10824.2	8253.29	8606.38	9934.34	5091.45	5141.12	10452.1	8665.3	16844.7	9072.5	8826.25	9066.08	802.725
6358			Gibberellin A20 13-glucoside;(8S,8'S)-Secoisolariciresinol 9-xyloside;Gibberellin A4 glucosyl ester;Glaucarubinone;Soularubinone	13.7646515872938;13.7646515872938;13.7646515872938;13.7591883050104;13.7591883050104	MS1 mz matched	493.214	264.157	20365.3	17400	16783.4	17827.8	12446.8	9498.75	10167.7	47366.9	23379.1	21509	28419.8	15423.1	35875.6	10069.9	1706.05	13307.9	1460.61
6360			Carindone;Glyuranolide;	-1.54026695515303;-1.54026695515303;	MS1 mz matched	493.289	27.5595	2082.34	1845	2663.88	2356.49	1637.53	1096.52	2162.26	3518.06	6262	4182.43	2955.1	2816.35	2569.51	1448.34	920.323	713	824.2
6361					Unmapped	493.348	25.5515	10435.8	10548.5	10859.4	2823.6	2915.37	5315.85	5793.92	4063.87	3699.89	4633.42	4537.98	2927.85	3028.19	2652.92	59794.2	2976.44	46176.9
6381					Unmapped	495.057	353.069	8491.13	6841.37	8097.13	12369.1	11131.4	4730.86	5611.36	9810.59	10294.4	12678.7	7253.58	6536.26	6067.24	5336.44	5785.34	11429.3	9627.03
6387			E-3174;EXP 3174	1.25716094595942;1.14641693117526	MS1 mz matched	495.166	26.5	2177.1	1976.18	2442.04	1736.8	1925.56	2354.87	1966.03	1952.95	2153.9	1821.91	1334.52	1373.27	2503.8	1529.24	1060.43	2639.08	1405.3
6390			all-trans-Carophyll yellow;	1.88841092155118;	MS1 mz matched	495.306	28.458	15022.3	14312	12309.1	877.843	12269.6	10470.8	26176.6	48073.1	33127.6	1806.26	4543.39	1557.85	803.044	2412.31	10374.2	1277.14	3875.84
6399			2',3'-Dideoxyadenosine-5-triphosphate;Codeine-6-glucuronide	-13.0476267840742;-17.2564660188365	MS1 mz matched	496.141	120.322	80701.5	82773.5	57776.9	72956	45240.4	76406.4	94800	93138.8	76601.6	88356.9	76631.4	67279.2	64240.4	49390.5	56486.8	83498.5	43654.9
6414					Unmapped	497.068	122.524	21381.7	19989.7	18483.2	24328.2	15225.3	19937.9	19172.2	28752	24213.1	21627.7	26987.9	18279.2	18382.3	14113.9	15433.1	22778.1	2097.76
6418			Musabalbisiane B;Eucaglobulin;	18.6151928705403;18.6151928705403;	MS1 mz matched	497.173	291.525	561773	519859	469441	539162	522799	486334	516525	591604	540824	513829	560385	546738	510141	486584	239619	528419	311193
6421					Unmapped	497.322	28.861	50458.3	49459.9	45037.8	10679.5	18366.9	10405.5	37362.2	68426.5	48717.3	253860	47828	97266.1	1027.74	10307.3	51122.2	6351.94	3360.78
6428			CB3717	-14.2508	MS1 mz matched	498.133	376.068	2188.13	1315.24	1495.35	800.634	7099.66	3032.42	1710.08	1165.88	641.699	2004.68	855.475	3530.16	6888.53	7350.79	12753.5	1035.85	1052.6
6433	Taurochenodeoxycholate	1			MS2 forward	498.291	132.988	146246	109531	97317.2	24594.1	30178.5	25489	39014	54060.6	43626.5	45702.1	45574	23263.8	19186.4	24792.8	678868	22068.9	877838
6446					Unmapped	499.102	353.479	7739.54	6102.2	6270.84	6823.14	7312.17	7458.56	7469.17	8150.9	5476.53	6930.02	7280.26	6319.72	7946.95	7972.97	6131.6	6200.03	4911.46
6477			6-(Methylthio)hexyl glucosinolate;Cyhalothrin	20.5005828147792;-14.6960391502299	MS1 mz matched	501.095	243.654	4516.7	4496.52	3737.59	3245.97	4471.7	1949.37	3504.31	4925.41	5975.02	4224.25	6523.96	3022.31	1446.27	1958.29	6750.7	4715.63	6546.01
6482			Limonexic acid;	-1.03766768094309;	MS1 mz matched	501.183	215.475	35898.3	40639.9	38683.8	50630.5	37943.4	23574.4	21008.1	24252.7	36962.9	30592.3	50500.2	38763.6	958.249	10819.5	53709.4	53464.9	74590.3
6494			(S)-N-[3-(3,4-Methylenedioxyphenyl)-2-(acetylthio)methyl-1-oxoprolyl]glycine benzyl ester	-6.37668	MS1 mz matched	502.167	120.313	135399	97530.8	82087.9	124752	71091.8	85341.7	104881	139991	82828.4	72273	125483	51928.9	117421	48080.5	133636	110015	22227.2
6506					Unmapped	503.048	123.481	18382.8	14127.5	14162.8	32956.7	25075.1	29302.1	21312.4	27816.6	21865.4	27230.4	14263.4	33775.6	29218.9	30845.8	23091.1	35077.3	24620.3
6522			Protohypericin;Cassiamin C	3.62062713522645;3.55660796024762	MS1 mz matched	505.094	61.621	27944.7	22950.3	20385.6	1319.64	10647.5	2744.73	2488.9	1935.72	3070.57	1727.55	1290.43	989.229	1746.8	1547.75	145340	1550.72	16283.4
6536					Unmapped	506.234	42.5595	10139.3	10970.4	6197.23	4900.78	5985.87	3188.59	8023.94	10091.8	9485.57	7715.09	9325.43	10051.6	4378.84	3416.45	7240.25	10391.1	10494.5
6541					Unmapped	506.889	307.235	5528.91	5007.01	4052.8	5590.76	4545.08	3793.21	4598.4	5112.95	5640.19	5028.75	6213.49	4972.01	5903.1	4354.77	4886.97	5117.86	5412.36
6554			Cyanidin 3-glucoside;Cyanidin 3-galactoside;Cyanidin 7-glucoside;Cyanidin 4'-glucoside;Chrysanthemin;Cyanidin 3-O-glucoside;Cyanidin 3-O-beta-D-glucoside;Cyanidin 3-O-galactoside;Cyanidin 3-O-beta-D-galactoside;Cyanidin 5-O-glucoside	21.40574589337;21.40574589337;21.40574589337;21.40574589337;21.3756856918678;21.3756856918678;21.3756856918678	MS1 mz matched	508.123	218.255	3186.08	2717.09	2668.22	426.07	501.983	7269.82	7519.55	2910.23	2739.98	2260.81	4031.45	354.457	408.052	1795.14	4435.84	333.325	3516.87
6559					Unmapped	509.023	340.684	529968	489480	485064	505277	517919	458671	485256	495372	496176	511931	521070	503454	538385	497614	486151	514641	456541
6562			Palmidin A;	-24.5472016389405;	MS1 mz matched	509.119	43.8095	26420.3	33334.5	32389	598.122	3990.24	4173.51	3259.51	1007.21	2008.24	1183.7	424.058	514.587	946.562	1100.63	77918.6	414.404	43281.1
6567			Isophysalin B;Physalin B;Physalin C;25,27-Dihydro-4,7-didehydro-7-deoxyphysalin A;Indol-3-ylacetyl-myo-inositol L-arabinoside	13.7545110525325;13.7545110525325;13.7545110525325;13.7545110525325;-9.37849562104299	MS1 mz matched	509.184	26.461	1903.8	1474.53	2178.97	1314.98	1095.51	2037.36	1908.56	1665.71	1470.91	1480.29	839.709	1414.39	1744.6	1579.66	946.22	2100.8	813.665
6584			3-(4-Hydroxy-3-methoxyphenyl)-1,2-propanediol 2-O-(galloyl-glucoside);	-21.4603842858158;	MS1 mz matched	511.141	121.576	1.22199e+06	1.01871e+06	909070	1.10923e+06	708180	1.09515e+06	1.12301e+06	1.69496e+06	1.31929e+06	1.14718e+06	1.44751e+06	835623	1.04944e+06	581543	552405	935152	300057
6585			3-(4-Hydroxy-3-methoxyphenyl)-1,2-propanediol 2-O-(galloyl-glucoside);	-1.93496868594696;	MS1 mz matched	511.14	158.644	53626.7	52284.5	46274.5	13261.8	5422.56	13792.2	13611.8	55991.7	5487.74	18639.4	53036.3	6552.84	83542.9	29512.5	70870	26756.6	6449.68
6589			Carindone;Glyuranolide;	-19.5431007578273;-19.5431007578273;	MS1 mz matched	511.304	192.03	1470.44	1284.87	1274.97	226.811	416.751	240.422	296.485	542.087	752.015	542.719	657.111	252.506	193.496	230.335	7050.14	229.769	5042.14
6608			2'',6''-Di-O-acetylononin;S-Formylmycothiol	-1.55188925706179;-0.362153306606391	MS1 mz matched	513.147	290.285	49710	52416.1	48904.7	46937.5	48144.8	50420.3	47042.9	53186.3	50561.4	50797.2	65361.4	50510.3	61791.2	48525.1	27677.1	49459.6	27189.3
6609			trans-delta-Viniferin;Ampelopsin D;epsilon-Viniferin;Gnetin A;epsilon-Viniferin	2.99818357284465;2.99818357284465;2.99818357284465;3.08273895188116;3.08273895188116	MS1 mz matched	513.156	233.692	145168	139070	130711	103769	129412	76645.9	84217.6	309424	118911	117942	152809	103164	456641	84510.3	194667	74134.6	23503.6
6612					Unmapped	513.339	27.007	3145.68	2837.17	3321.92	1379.77	1190.73	1347.77	2505.51	2121.86	6315.48	1322.32	1244.08	918.391	846.3	1663.78	2189.72	2189.2	1793.94
6621	Taurocholate	0.9999			MS2 forward	514.285	184.891	6247.71	5815.66	5753.68	902.213	1516.25	1542.63	1902.4	2809.41	3138.51	2221.51	4237.33	937.007	1041.72	1562.48	29118.8	952.316	24779.2
6630					Unmapped	515.019	423.538	6088.21	5596.43	4520.86	6689.4	5562.77	4176.14	5792.67	7087.44	5360.41	5349.66	4785.14	5434.93	5266.63	4896.61	5400.13	4970.64	6471.81
6641			Probucol;Probucol	16.3231527241009;16.2693081824119	MS1 mz matched	515.306	42.553	4331.33	4114.33	3762.59	1098.01	1379.38	10316.8	7852.72	2553.79	1885.67	3518.96	3810.07	2396.56	1542.34	1226.35	19813	2083.65	16235.5
6663					Unmapped	517.93	37.258	2075.22	2109.2	2002.99	1990.47	1440.78	697.212	611.413	1283.82	1950.25	2431.27	2636.53	3163.58	50.9965	172.675	2897.91	1828.19	1550.37
6665			Temefos;Temephos	11.3736	MS1 mz matched	517.991	175.29	12000.6	10531.7	10529	7233.87	11229.8	10706.1	6458.87	8763.23	12164.9	7463.84	9049.67	7990.9	10654.9	7969.03	10491.8	11329.7	7535.63
6667					Unmapped	518.131	280.227	23248.8	18744.7	18917.3	21205	14659.5	17973.3	17222.2	19017.1	16813.3	17998.7	18319.7	14665.2	17144.7	16661	21426.4	19783.3	16128.8
6699			Molybdopterin;Molybdoenzyme molybdenum cofactor;Molybdenum cofactor	19.1839162046366;10.1673839147001	MS1 mz matched	520.273	133.383	3848.14	3085.34	2846	818.629	362.804	1811.96	2579.24	2875.99	1661.74	1650.58	1620.33	888.183	934.112	1467.72	9590.45	1366.46	18163.8
6707			Salviaflaside;Sudachiin A;Fenoprofen calcium	-14.9883936409015;-14.9883936409015;-11.4627333325838	MS1 mz matched	521.13	292.169	10656.3	12947.9	12245.7	11509.2	13284.3	11077.1	12546.5	12059.3	14119.8	12759.3	11653.4	14499.4	12369.1	13755.8	6631.92	11075.1	6600.26
6723			Sennidin C;Rheidin A;	-0.425291806378644;-0.425291806378644;	MS1 mz matched	523.111	37.258	2956.65	3501	2417.99	2580.36	4172.09	3471.78	3615.04	4837.02	3116.99	3546.31	4451.13	4073.88	3153.98	2811.34	2198.78	3198.38	1192.14
6739					Unmapped	525.096	243.838	21437.9	18602.1	16359.1	16097.6	14998.3	8119.14	12120.1	26709.1	30100.8	21068	32430.8	15636.3	5431.51	9208.49	21698	23864.3	23487.6
6741					Unmapped	525.096	224.418	19978.2	18096.5	15424.9	13901.9	16424.4	7276.1	11440.9	23595.2	31256.8	22964.8	32592.4	14876	4361.29	7802.23	23086.9	21060.9	35143.2
6743			1,5-Diferuloylquinic acid;Methyl 3,4-dicaffeoylquinate;Premithramycin A1	-13.0043094221611;-13.0043094221611;-13.0476786067078	MS1 mz matched	525.132	260.189	16220.5	17605.9	16670.8	20278.7	18048.3	17382.9	18824.1	23433.1	22997.7	19036.5	25908.7	24929	21324.9	19854.2	1044.99	21337.2	1374.89
6747					Unmapped	525.188	291.535	11233.3	10089.7	10230.1	10713.9	14845.7	17996.3	14864.4	14229.8	10723.7	13133.5	17716.4	11684.6	19569.1	16493.3	2361.47	10074.7	1346.77
6755			(S)-N-[3-(3,4-Methylenedioxyphenyl)-2-(acetylthio)methyl-1-oxoprolyl]glycine benzyl ester	-6.37668	MS1 mz matched	526.152	120.947	2.28697e+06	1.83144e+06	1.57514e+06	1.9268e+06	1.26143e+06	1.67403e+06	1.95179e+06	3.15197e+06	2.30685e+06	2.15108e+06	2.56733e+06	1.54332e+06	2.14353e+06	1.15489e+06	864465	1.55981e+06	477019
6756			dCTP;dCTP;Deoxycytidine 5'-triphosphate;Deoxycytidine triphosphate;2'-Deoxycytidine 5'-triphosphate	-6.20776445774643;-6.20776445774643	MS1 mz matched	526.162	294.37	4065.8	3942.16	3939.58	4329.67	2894.57	5510.65	5372.64	4396.31	4130.55	4617.84	4093.91	4236.11	7245.03	5707.73	314.639	3984.27	1033.59
6757			Daunorubicin;Daunorubicin;Daunomycin;(+)-Daunomycin	-9.76176701432062;-9.67413161859101	MS1 mz matched	526.166	227.385	19420.8	13755.3	18477.7	755.325	423.498	3514.52	703.848	1259.99	346.832	266.348	187.14	380.827	19091.2	636924	1153.14	466.561	220.653
6775			dTDP-3-amino-2,3,6-trideoxy-4-keto-D-glucose;dTDP-3-amino-2,3,6-trideoxy-D-threo-hexopyranos-4-ulose;dTDP-3-amino-4-oxo-2,3,6-trideoxy-D-glucose;dTDP-3-amino-4,6-deoxy-3,4-dehydroglucose;dTDP-3-amino-4-oxo-2,3,6-trideoxy-L-allose;dTDP-3-amino-4-keto-2,3,6-trideoxy-L-allose	3.21308640937088;3.21308640937088;3.21308640937088	MS1 mz matched	528.081	375.35	2737.77	1820.85	1710.39	1324.86	3262.04	1357.68	2383.01	1471.74	2277.85	1503.7	2148.66	3437.54	948.598	4427.56	4489.31	2319.6	3548.31
6797			dTDP-3-amino-3,4,6-trideoxy-D-glucose;dTDP-3-amino-3,4,6-trideoxy-alpha-D-glucose;dTDP-beta-L-daunosamine;dTDP-2,6-dideoxy-D-kanosamine;dTDP-(3-amino-2,3,6-trideoxy-alpha-D-arabino-hexopyranosyl) ester;dTDP-L-ristosamine;dTDP-3-amino-2,3,6-trideoxy-L-allose;dTDP-3-amino-2,3,6-trideoxy-L-ribo-hexose	-3.5774679020689;-3.5774679020689;-3.5774679020689;-3.5774679020689	MS1 mz matched	530.093	110.828	244247	210477	203036	2155.94	44388.3	19078.7	19166.6	4853.68	13442.9	4283.98	1939.82	3038.8	1619.08	3433.52	1.90021e+06	4217.3	744707
6799			Deacetylnomilinic acid;4-Oxo-9-cis-retinoyl-beta-glucuronide;Austalide F;alpha-Crocetin glucosyl ester;Deoxylimononic acid D-ring-lactone;beta-D-Glucosyl crocetin	-0.576679525375753;-0.576679525375753;-0.576679525375753;-0.576679525375753;-0.61196976131249;-0.61196976131249	MS1 mz matched	530.24	292.794	52586.3	35273.9	35730.4	51719.3	143837	87882.1	73063.4	55824.2	22352.8	40401.4	56935	31574	256083	77207	70798.1	43119.1	3989.08
6800			CDP-4-dehydro-3,6-dideoxy-D-glucose;CDP-3,6-dideoxy-D-erythro-hexos-4-ulose;CDP-4-dehydro-3,6-dideoxy-alpha-D-glucose;CDP-4-dehydro-3,6-dideoxy-D-glucose epimer	0.448708767226269;0.448708767226269	MS1 mz matched	530.303	177.197	2451.32	2214.55	2128.51	445.838	1003.95	843.103	487.571	625.178	619.671	821.587	636.837	2600.74	9122.22	386.991	5553.45	378.413	3178.6
6801					Unmapped	530.793	307.561	7251.62	6560.47	6280.09	7048.63	6430.43	5648.36	6322.74	6847.57	7527.39	6934.8	7566.73	6786.86	7764.74	6333.45	6999.94	7415	7414.64
6806			Quercetagetin 3'-methylether 7-glucoside;Salvianolic acid A;5'-Methoxyhydnocarpin-D	20.1559972508008;-10.7261111796513;-10.7261111796513	MS1 mz matched	531.074	273.313	4444.06	4269.14	3932.17	5292.99	4819.52	4870.05	4481.93	4016.44	3242.73	3977.46	3874.57	4392.03	4073.42	3512.79	4567.8	5426.04	4364.09
6839			5''-Phosphoribostamycin	6.69994	MS1 mz matched	533.456	43.81	55778.3	47593.9	41631.4	28185.3	22773.6	29792.6	37833	52896.8	42873	45388.7	51236.9	34677.9	24060.7	23926	39963.1	43169.8	54031.4
6850			Grepafloxacin glucuronide;Grepafloxacin 3-glucuronide	-7.54209	MS1 mz matched	534.193	107.809	4862.46	5249.72	4801.39	2156.95	3137.98	2137.75	2477.54	5933.02	3124.64	2439.11	5156.09	2859.45	14682.9	2623.62	34367	1553.84	1180.21
6863			Fluticasone;Fluticasone Propionate;	17.1348796488237;17.1348796488237;	MS1 mz matched	535.154	215.398	2710.44	2455.44	2361.06	3715.68	2401.53	1486.16	1324.83	1474.81	2611.96	1947.89	2954.21	2154.62	348.536	592.428	4203.51	3719.76	5807.6
6869			UDP-L-arabinose;UDP-D-Xylose;UDP-D-apiose;Ambenonium	-17.1290593385606;-17.1290593385606;-17.1290593385606;-3.51670851457341	MS1 mz matched	535.267	101.314	2380.63	2265.44	2806.54	382.656	1922.4	440.84	639.119	2750.13	3985.3	5121.05	3318.74	3811.9	3104.38	177.402	699.799	363.361	550.793
6891			hydroxynefazodone;	10.2879388321385;	MS1 mz matched	538.015	340.675	19931.5	22283.1	18947.8	21768.7	20051.4	17877	21596.6	21194.4	21961.7	22040.3	23985.3	25478.8	24097.1	22176.7	21243.4	24587.7	15285
6895			Pulcherosine;Myxochelin C	-17.3955255073483;-17.4335448107276	MS1 mz matched	538.174	100.765	10439.4	10384.7	9420.09	1325.5	9391.21	792.673	970.414	14528.9	28094.6	23507.9	25434.7	32582.2	713.478	897.755	1605.04	1254.37	674.008
6909			Quercetin 3,3',7-trissulfate;Quercetin 3,4',7-trissulfate	14.577983075263;14.577983075263	MS1 mz matched	540.914	346.423	11257.3	12400.4	8831.81	11105	9961.46	7675.49	11302.5	10758.1	7814.53	12004.8	7316.73	8487.14	7995.25	10177.6	12269.7	8481.4	8442.89
6911			Latamoxef;Moxalactam;Latamoxef	12.9840103998123;13.0743786016998	MS1 mz matched	541.083	46.3875	15056.1	9038.99	8703.73	354.661	1900.15	830.009	759.641	734.957	766.816	666.979	387.686	503.105	610.628	1276.94	225603	582.146	187560
6931			Physalin H;Albanol A;Mulberrofuran G	6.09274316429576;2.13461296272154	MS1 mz matched	543.143	260.265	4534.33	4691.81	4443.1	5077.68	4693.5	4620.5	5236.8	5551.1	5709.47	4889.5	6064.09	5916.79	5297.84	4765.06	1285.55	5259.76	1332.55
6937					Unmapped	544.091	330.712	2135.86	1972.14	1662.42	1572.37	1865.96	968.872	1548.17	2621.52	3605.62	2321.1	3421.92	2018.57	600.679	996.451	2707.46	2273.14	3035.23
6956					Unmapped	546.825	307.43	7014.34	6526.67	5894.01	6922.82	6269.04	5273.09	5993.86	6251.85	7323.9	6270.62	7199.1	6592.4	7432.28	6072.02	6546.49	6396.23	7039.49
6961					Unmapped	547.17	281.524	152312	147035	142588	185362	143744	158479	148934	157337	142705	127700	140694	147312	162903	147562	132587	153770	79288.3
6963			Carindone;Glyuranolide;	-1.54026695515303;-1.54026695515303;	MS1 mz matched	547.293	28.285	25431.4	28123	27940.6	11764.4	11378.4	7722.82	10429.7	9044.01	9335.19	7576.37	11657.7	10440.7	10639.9	5668.79	132991	10007.4	101912
6973			Verruculogen;TR 1;TR 1 toxin	-5.67257	MS1 mz matched	548.185	26.462	3350.57	3299.37	2159.85	1626.14	896.407	5312.24	1820.71	2074.07	1495.76	1753.42	1850.19	1475.99	1142.05	1041.45	1838.35	2144.44	1455.57
6984					Unmapped	549.325	340.665	16280.5	14371.2	13346.5	17205.1	15533.3	14180	14611.5	15040.4	15941.3	15824.2	12966.4	16932.8	18077.4	14777.5	16074.5	16197.2	13068.9
6997			Novaluron	9.55261	MS1 mz matched	551.035	340.659	5.37072e+06	4.59745e+06	4.59356e+06	5.59878e+06	5.33927e+06	4.14344e+06	4.87415e+06	5.49392e+06	5.50976e+06	5.21841e+06	6.05913e+06	5.35751e+06	6.26207e+06	5.15336e+06	5.01592e+06	5.70773e+06	4.1088e+06
7000			5''-Phosphoribosylparomamine	-14.5746	MS1 mz matched	551.179	28.9055	5908.55	4531.19	4369.11	506.308	10994.7	35742.7	44513.5	8696.89	9212.92	437.539	521.243	471.979	183.032	2286.84	376.907	453.239	308.481
7012					Unmapped	552.221	295.304	2490.97	1750.86	1822.86	2327.75	5698.11	4150.27	2929.89	2650.71	743.289	2190.2	2369.75	1640.33	7146.46	3706.89	16684	1840.07	444.228
7024			3-Phosphoadenylylselenate;3'-Phosphoadenylylselete;3'-Phosphoadenosine-5'-phosphoselete	-19.8498628554339;-18.5867132429778	MS1 mz matched	553.141	128.453	37753.7	35794.6	35687	29152.7	444024	10508.1	12509.2	5867.7	6058.73	3762.92	3255.73	7553.22	14530.9	10068.2	10740.8	15956.8	1437.83
7029			Ganoderic acid R;Ganoderic acid Me;(2xi,3xi)-2,3-Dihydroxy-12,18-ursadien-28-oic acid diacetate;	13.097428236427;13.097428236427;13.097428236427;	MS1 mz matched	553.356	43.185	10536.5	12445	11126.7	29.0531	95.2566	57288.4	49118.5	489.044	69.776	6484.17	17611.5	82.3964	144.636	158.487	1461.16	22.322	319.792
7056					Unmapped	556.319	174.862	2133.13	1919.05	1717.64	395.148	1029.74	342.284	358.649	886.28	1021.54	1158.98	708.751	1470.81	7832.22	525.657	4818.4	414.824	2124.21
7073			Deacetylisoipecoside;Deacetylipecoside	-6.49840387743709;-6.49840387743709	MS1 mz matched	558.178	107.061	18826.4	19760.6	17395.5	6145.18	21210.3	6765.83	8790.94	27084	12643.2	16653.6	15092.1	22826.1	62126.4	27585.5	47451.5	8512.44	4159.34
7078					Unmapped	558.865	57.122	2463.44	2294.17	2227.44	741.713	1001.36	620.654	443.397	588.881	681.672	556.144	241.104	618.223	595.282	594.034	9135.34	309.349	5831.56
7080	Sulfamethoxypyridazine	0.9832			MS2 reverse	559.116	279.635	11450.6	10313.2	11545.8	11919.6	5426.47	9660.23	9160.77	9366.64	11547.7	8123.15	7696.5	4765.88	6210.88	6663.08	10254.7	12840.1	20637.8
7083					Unmapped	559.124	353.645	8648.02	7279.56	6641.27	7462.92	7920.82	8749.34	8027.08	9063.77	5862.76	8091.76	8454.58	7612.05	9292.33	8944.73	6344.29	6219.17	5715.8
7108			Carpipramine maleate	2.66754	MS1 mz matched	561.309	27.029	2768.11	2879.17	3440.25	942.317	1224.16	1271.71	1302.99	1862.79	1654.81	1317.61	1341.14	768.753	963.458	1638.09	13101.6	1132.3	12832
7109					Unmapped	561.488	43.188	20215	15404.7	15538.5	10963.6	7651.99	7167.65	7917.75	17345.8	13063.4	10698.4	15962.2	12998.2	8244.55	7847.79	16333.4	14538.1	16926.4
7112			Isophysalin B;Physalin B;Physalin C;25,27-Dihydro-4,7-didehydro-7-deoxyphysalin A;	13.7545110525325;13.7545110525325;13.7545110525325;13.7545110525325;	MS1 mz matched	562.202	26.462	2935.34	2799.14	1512.95	1113.11	972.673	910.26	1688.58	1353.88	1524.12	1311.83	740.041	1432.36	609.05	779.831	1610.27	1441.7	1085.35
7120	APIIN	0.8203			MS2 reverse	563.14	128.237	2784.74	2221.01	2554.4	8999.93	4841.23	658.645	1201.88	1281.04	953.583	493.32	844.88	1159.96	3154.26	3809.32	520.202	818.967	397.688
7122			6-Caffeoylsucrose;Clindamycin phosphate	12.0885159539478;15.4717024545156	MS1 mz matched	563.168	353.085	5598.85	4176.63	4514.33	4713.61	6398.19	7654.74	5834.85	6702.32	2605.78	4858.78	6011.7	4093.93	9802.68	8433.58	3766.51	3479.77	2860.91
7124	Raffinose	0.8481			MS2 forward	563.184	426.975	1357.36	1119.1	1361.41	3263.59	2854.46	1323.75	662.71	684.54	552.752	923.318	567.005	2528.31	3392.86	1011.42	462.061	2617.39	681.666
7134					Unmapped	564.295	25.302	1144.05	1167.71	914.019	629.097	1309.2	179.51	164.672	2015.37	1924.7	539.341	572.211	499.773	457.061	2101.75	820.118	1103.79	695.504
7143					Unmapped	565.163	124.741	11048	10076.4	8358.81	38029.4	6859.18	1716.81	1450.07	412.871	863.622	616.651	796.797	1189.74	22328.6	18855.1	7111.04	1378.43	8567.78
7150					Unmapped	566.044	342.602	15567.3	13108.2	13903.4	15882.9	19346	17517.2	16966.6	17378	14228.9	15318.4	17714.7	14403	22453.6	15493.5	19817.2	13961.7	11768.5
7171			Ganoderic acid L;Cucurbitacin H;Divaricoside;Divaside;Sarmentogenin 3-O-alpha-L-oleandroside;Divostroside;Sarmentogenin 3-O-alpha-L-diginoside;Neriifolin;Digitoxigenin 3-(alpha-L-thevetoside)	-13.6031029197366;-13.6622427825208;-13.6622427825208;-13.6622427825208;-13.6622427825208	MS1 mz matched	569.277	28.248	15820	12945.2	15313.9	7516.13	6866.65	4495.16	4920.21	5592.96	4834.2	5579.62	8025.95	7006.29	6827.91	3465.17	66804.6	6374.41	53346
7172			Hericenone C;Hericenone F;	12.2030104173483;12.2030104173483;	MS1 mz matched	569.392	32.2885	28846.8	35844	29173.3	205.37	2607.84	885.671	1627.98	321.53	328.435	644.083	2313.83	92.7697	67.838	391.222	8140.64	285.834	341.234
7192					Unmapped	571.193	264.157	84368	73168.5	72661	74374.6	50883	35101.3	38110.5	233668	109693	102621	134265	69789.7	150686	39361.5	5968.43	53788.3	5117.06
7214			3'-demethyletoposide;	17.9386320751438;	MS1 mz matched	573.179	118.465	20517.4	14474.1	11604.5	2592.13	1862.68	1042.26	2673.79	2490.67	16260.3	10284.3	2055.87	77615.9	737.774	1484.3	5985.43	996.018	4318.13
7227			Novclobiocin 105	7.81262	MS1 mz matched	574.995	340.682	1.01446e+06	953634	979534	1.00353e+06	992070	905349	961423	1.02614e+06	1.00367e+06	1.00738e+06	1.02724e+06	1.00651e+06	1.05468e+06	986769	977282	1.02659e+06	890056
7230					Unmapped	575.093	279.637	15137.1	17244.4	15010.5	16775.8	8940.27	11323.1	11193	12448.6	14430.4	12169.1	11489.2	5597.74	10571.4	10698.5	17498.2	16526.8	23238.3
7231			3-Phosphoadenylylselenate;3'-Phosphoadenylylselete;3'-Phosphoadenosine-5'-phosphoselete	-19.8498628554339;-18.5867132429778	MS1 mz matched	575.124	127.219	43872.5	40749.5	39867.5	32845.7	354144	4582.35	5759.52	2944.15	4822.04	4807.58	3711.04	13887.7	19574.3	13516.8	8480.99	4729.75	4858.02
7235			Ganoderic acid R;Ganoderic acid Me;(2xi,3xi)-2,3-Dihydroxy-12,18-ursadien-28-oic acid diacetate;	13.097428236427;13.097428236427;13.097428236427;	MS1 mz matched	575.353	43.1945	12075	13726.6	8784.75	1156.11	2869.21	1860.22	3094.73	4884.92	1626.1	490.003	5007.56	2895.47	127.155	820.056	120145	1854.64	14926.8
7243			Pulcherosine;Myxochelin C	21.5517569338403;21.5137361496867	MS1 mz matched	576.152	237.491	15733.6	8239.38	13662.6	7593.91	7743.85	7031.27	7499.73	35867.8	6539.48	11590.8	17026.2	6601.37	60610	6580.48	19871.2	7955.64	1293.22
7248			LysoPC(22:1(13Z));	-24.8571369724177;	MS1 mz matched	576.759	406.359	8712.87	8303.08	7048.3	8077.57	8386.8	7791.94	8334.6	8127.18	8086.39	7747.41	7719.2	8123.59	8189.89	8258.23	8364.64	7753.1	8162.79
7257					Unmapped	577.36	32.6795	30676.9	36687.8	24104.8	838.714	7424.69	616.658	596.319	163.244	486.837	1216.63	3732.56	277.344	345.396	489.816	12910.9	338.979	1086.92
7272			Cinncassiol C1 19-glucoside;	-19.0446480463562;	MS1 mz matched	579.177	292.775	20180.8	20833.7	18419.4	22123.7	19903.5	19531.9	20453.4	22663.3	23454	20391.2	17826.5	20452.2	21798.4	16631	10819.2	19753.3	11805
7286			Prunus inhibitor b;(2S,2'R,3S,3'R,4S)-3,4',5,7-Tetrahydroxyflavan(2-&gt;7,4-&gt;8)-3,3',5,5',7-pentahydroxyflavan;	-5.10879704608498;-5.10879704608498;	MS1 mz matched	581.11	279.652	18298.9	17003.5	17293.7	22131.8	11111.7	14428.1	13905.5	16516.3	16062.7	13129.6	14893.4	8354.29	12495	13853.5	18010.5	22922.3	29248.9
7290					Unmapped	581.916	346.889	1804.71	2292.65	2182.91	2304.33	1904.47	1691.52	2173.65	2096.12	1896.32	2450.41	1637.19	2240.94	2195.34	1732.28	1407.71	2072.07	2301.86
7308			Carpipramine maleate	2.66754	MS1 mz matched	583.293	27.647	1896.69	1851.61	2035.51	594.475	980.313	735.856	822.64	1125.82	877.527	927.713	638.805	1065.17	428.765	535.482	7012.06	475.542	6400.66
7319			UDP-L-rhamnose;Hordatine A	-22.5330654565028;-21.0793499420028	MS1 mz matched	585.251	28.159	1628.04	1460.83	1689.39	963.971	736.448	508.8	605.604	738.723	567.45	758.991	954.053	1170.31	1125.9	772.784	7445.27	803.4	5377.83
7347					Unmapped	588.835	307.381	10393.2	9656.76	7991.53	9644.73	8700.46	7016.48	8995.24	9340.48	10444.4	9594.53	10938.7	9390.7	10764.6	8452.16	9906.77	9725.15	10360.7
7351			Maysin 3'-methyl ether;Coixenolide	-17.6766812965504;-14.2899381129085	MS1 mz matched	589.519	42.513	34176	32770.4	27487.2	19723.5	15575.9	8273.96	12497	32210.9	22291.8	18705.5	26541.7	21798.3	13015.7	12780.8	20084	24272.3	30657.2
7364					Unmapped	591.026	340.684	183036	168833	170061	177903	176807	167256	174893	182049	187787	183416	193254	179064	192465	182247	182888	198739	169165
7371					Unmapped	591.375	32.249	29632.5	38951.1	32824.6	648.471	6028.64	1785.97	1252.64	65.7408	633.498	1425.71	4435.24	0	66.9724	271.089	12474.3	56.6838	608.52
7383					Unmapped	593.174	264.076	13727.2	10582.8	10350.3	10825.4	7308.03	5411.61	6281.99	35788	16969.7	14579.7	19669.7	10848	19037.1	5681.63	1378.03	8313.25	1294.25
7419			Clomiphene citrate;Clomifene citrate	8.19284	MS1 mz matched	597.084	279.652	6929.67	4792.45	4397.94	5721.6	2805.25	3761.92	5515.88	4962.63	4624.95	4680.04	4691.65	2974.02	3853.12	3939.09	5832.62	2532.02	7537.57
7424					Unmapped	597.31	26.8975	2690.42	2281.17	2302.85	631.532	659.693	1382.61	910.726	1032.22	1077.05	1289.11	1350.05	603.623	525.85	910.378	11556.8	622.248	9920.95
7437					Unmapped	598.957	344.507	45951.3	44011.9	43607.6	41101.6	40233.2	70154.7	46189.5	65274.9	43185.3	69083.2	39362.1	41580.4	62041.1	38158	44209.1	66523	70443.7
7442			3,4,3',4'-Tetrahydrospirilloxanthin	20.6611	MS1 mz matched	599.503	34.579	8453.52	7067.23	7332.74	793.727	5060.18	2965.28	4280.77	3518.8	4528.77	9092.86	10921.9	11501.6	263.535	375.22	1182.96	1085.32	2125.38
7453			Oxidized dinoflagellate luciferin	13.0741	MS1 mz matched	601.282	292.17	7945.97	11909.1	11661.5	12157.3	12075.6	8763.92	11922.1	12673.3	9408.01	10073.9	13793.7	10138.8	10502.1	11076.6	3106.47	11243.7	3442.1
7454			Diellagilactone;Garcinol;Xanthochymol	-0.85728126302186;13.5858796897808;13.5858796897808	MS1 mz matched	601.369	43.1935	7331.3	8208.74	8192.8	1704.46	2325.96	1736.61	2442.95	9180.74	3977.82	12205.1	10055.9	5645.23	235.012	1615.65	36259.1	2169.42	5601.69
7483					Unmapped	605.206	290.905	45381.6	38369.4	41388.4	47124.8	44431.7	41268.1	37684.2	46898.2	38263.2	42292.1	39507.9	41245.1	40529.2	39905.8	34725.7	50436.7	17591.9
7485			Prenigroxanthin;Mutatoxanthin;Cryptoxanthin diepoxide;Triphasiaxanthin;Flavoxanthin;Capsanthin;Lutein 5,6-epoxide;Cucurbitaxanthin A;(3S,3'R,4xi)-beta,beta-Carotene-3,3',4-triol;Cryptoxanthin 5,6:5',8'-diepoxide;Antheraxanthin A;Cryptochrome;Antheraxanthin;Capsanthin;Flavoxanthin;Lutein 5,6-epoxide;Myxol;Caloxanthin	-10.1736251865715;-10.1736251865715;-10.1736251865715;-10.1736251865715;-10.1736251865715;-10.1736251865715;-10.1736251865715;-10.1736251865715;-10.1736251865715;-10.1736251865715;-10.1736251865715;-10.1736251865715;-10.0954291832112;-10.0954291832112;-10	MS1 mz matched	605.392	32.249	21143.2	26293.8	24623.1	334.858	3818.14	0	34.2659	0	432.908	1139.25	2824.66	0	0	284.67	9253.25	0	1196.65
7497					Unmapped	606.972	341.962	42984.4	41033	37355.2	38218.6	38110.6	40644.3	37660	36038.9	38226.3	38304.2	35097.1	37039.7	35105.4	39857	38435.5	36761.9	38143.1
7516			Hydroxydestruxin B;	-11.0992635456472;	MS1 mz matched	608.358	150.899	1514.4	1241.45	1247.02	592.96	418.491	407.15	502.504	724.782	759.129	710.178	729.3	525.38	709.227	403.997	1419.82	528.006	4388.74
7521	Rutin	0.8476			MS2 forward	609.145	263.604	1914.85	1604.31	1984.36	1986.46	1627.23	870.414	1087.87	4242.74	2554.75	2045.36	2384.95	1906.68	2845.43	1657.01	870.57	1458.19	575.097
7522	Neohesperidin	0.9859			MS2 reverse	609.177	140.617	2090.6	1728.02	1749.33	1886.81	1806.19	1668.62	2009.5	1485.67	2465.64	2942.99	2384.21	5401.58	839.118	1186.39	2498.77	1647.39	1771.08
7529			Delphinidin 3-rutinoside;Cyanidin 3-gentiobioside;Cyanidin 3,3'-diglucoside;Cyanidin 3,4'-diglucoside;Cyanidin 3-glucogalactoside;Delphinidin 3-rhamnoside 5-glucoside;Cyanidin 3-laminaribioside;Cyanin;Cyanidin 3,5-di-O-glucoside;Cyanidin 3,5-O-diglucoside;Cyanidin 3,5-di-O-beta-D-glucoside;Cyanidin 3-O-sophoroside;Tulipanin;Delphinidin 3-O-rutinoside;Cyanidin 3,7-di-O-beta-D-glucoside	10.0891547108855;10.0891547108855;10.0891547108855;10.0891547108855;10.0891547108855;10.0891547108855;10.0891547108855;10.1053535466293;10.1053535466293;10.1053535466293;10.1053535466293	MS1 mz matched	610.167	127.271	5225.88	4990.29	4992.53	2247.75	3121.23	2260.81	1387.51	499.667	455.732	734.016	995.509	1435.15	2612.78	11894.7	886.965	1031.15	531.438
7540					Unmapped	612.146	295.955	3050.28	3221.77	2998.73	3162	4837.79	3282.87	4468.24	4491.92	2104.2	4702.39	4054.82	4016.62	4468.59	3134.35	534.517	4306.07	287.91
7570					Unmapped	618.168	125.65	26372.7	27864.1	27127.9	99012.3	9974.64	4144.78	3409.26	9417.53	4447.63	2481.7	4384.9	3913.08	35320	45925.4	795.576	6139.1	2950.38
7578					Unmapped	620.019	340.665	18727.9	20297	18420.2	18762.1	20895.1	16243.9	18906.7	18080.1	20823.3	21997.3	24348.7	20161.1	21434.5	20498.5	20429.1	22245.2	15320.4
7591					Unmapped	622.918	345.782	17539	11633.4	11308.2	15601	14381	11315.1	11303.4	14838.1	16465.6	16710.1	14700	15077.1	10005.9	10235	15430.6	9723.17	18478.3
7613			Capsicum annuum Fluorescent chlorophyll catabolite;Resiniferatoxin;RTX	-22.7673635375694;13.0441315415568	MS1 mz matched	627.275	121.588	9475.82	8391.01	11237.1	9613.53	5155.24	10950.6	9399.48	12949.5	10642.1	5436.9	11685.1	5671.91	7701.84	4865.59	8933.32	9743.62	9841.3
7636			Vescalin;	10.1715810370807;	MS1 mz matched	631.071	340.675	10421.7	11947.2	11953.7	12206	14315.5	10348.5	10103.4	14027.6	8441.96	13022.5	14743	14283.8	16575.9	11751.9	11332.6	12837.7	11410.2
7642					Unmapped	632.149	126.552	124461	114045	109378	91919.9	154344	6518.98	6170.94	9738.71	2695.61	22151.9	5065.6	36291.5	63152	45593.2	2979.1	6603.49	3228.56
7646					Unmapped	633.039	340.612	3.97643e+06	3.31648e+06	3.33045e+06	4.18819e+06	3.93112e+06	3.02637e+06	3.57424e+06	4.04806e+06	3.93741e+06	3.73228e+06	4.51715e+06	3.97691e+06	4.60244e+06	3.7911e+06	3.68514e+06	4.19549e+06	2.84759e+06
7650			Neohesperidin dihydrochalcone;Protochlorophyllide;Protochlorophyllide a;13(1)-Oxo-magnesium-protoporphyrin IX 13-monomethyl ester;13(1)-Oxo-Mg-protoporphyrin IX 13-monomethyl ester;Divinyl chlorophyllide a	5.8468936734949;-21.7241351712802;-21.7241351712802;-21.7241351712802	MS1 mz matched	633.184	141.367	8374.45	8339.98	7018.51	17589.8	6661.97	10195.1	13266.3	6173.7	5975.07	7146.27	7029.47	8762.88	6333.99	5809.48	7865.56	18466.8	14042.9
7687			Sorafenib beta-D-Glucuronide;	15.6018653590081;	MS1 mz matched	639.959	343.27	35922.9	38456.2	38588.7	33979.7	36262.7	39388.6	38063.3	39074.2	34925.4	36175.3	17840.4	34800.6	19630.4	19807.7	35253.3	35360.4	39181.7
7715			Amarogentin;Phyllanthostatin A	-18.0835343277582;-18.0835343277582	MS1 mz matched	645.172	353.633	6592.14	4970.66	5394.04	5161.61	6441.78	8142.1	6911.17	6960.04	3323.99	5452.79	6558.21	5079.12	9666.55	8302.91	4364.8	4507.97	3431.85
7726			PE(14:1(9Z)/15:0);PE(15:0/14:1(9Z));Eosin;D & C Red no. 21	24.0808441900378;24.0808441900378;-17.5938680996517	MS1 mz matched	646.879	346.431	7113.83	5059.84	4640.71	4451.08	4180.1	6199.17	4773.78	4934.61	5303.12	4647.45	4706.87	4891.69	4445.9	4390.93	2015.81	5224.94	6952.09
7732					Unmapped	648.123	126.325	9790.28	10505.2	9041.76	8315.49	11713.5	444.966	441.963	1095.69	310.903	1398.46	234.988	2735.69	5914.85	4557.4	127.931	523.405	126.886
7742			Egonol gentiobioside;5-Hydroxy-7,3',4'-trimethoxy-8-methylisoflavone 5-neohesperidoside;	-5.58994496629517;-5.58994496629517;	MS1 mz matched	649.217	353.085	1894.61	1053.82	1357.77	1486.99	2217.49	3227.53	2020.27	1813.49	791.378	1316.93	2274.11	1198.91	3995.3	3500.31	1165.83	1030.35	605.122
7754			Kaempferol 3-(6''-acetylgalactoside) 7-rhamnoside;Quercetin 3-(4''-acetylrhamnoside) 7-rhamnoside;	-7.9145631475458;-7.9145631475458;	MS1 mz matched	652.194	120.365	29962.3	28340.7	27983.3	37854.4	11671.2	27059.3	31415.6	29791.2	26969.4	24773.5	32355.8	14639.5	14359.9	7551.49	28442.3	34198	38273.3
7763			Argenteane;	-24.6388892681107;	MS1 mz matched	653.303	32.947	12019.6	13674.8	14426.9	4409.61	801.786	3983.5	4051.68	13474.2	576.995	1312.35	13986.7	1062.78	779.611	2504.36	42316.3	8935.45	42678.5
7764			Geissospermine	-23.0877	MS1 mz matched	653.34	28.297	9820.78	9497.18	8482.69	1775.66	404.945	10423.6	10477.2	13860	446.165	1002.16	14964.3	694.231	479.854	1537.51	32465.2	2550.44	29193.9
7766					Unmapped	654.131	127.911	8709.38	7990.62	6524.22	7753	14145.3	645.516	1324.08	1089.5	358.453	1777.57	352.079	4133.19	6587.28	5651.77	362.67	940.271	105.145
7768					Unmapped	654.259	28.1585	997.668	759.616	1010.04	579.513	1027.69	527.257	3917.16	699.809	659.78	697.573	731.969	822.156	973.7	758.818	3909.7	875.55	3820.08
7782			Elkiren;A 64662	-3.30517	MS1 mz matched	655.424	32.274	10659.1	9826.49	9868.44	8814.41	13073.8	7123.21	8509.09	6974.29	6737.1	7763.02	9607.56	6591.58	5414.25	5072.63	12409.7	6632.4	14039.2
7804					Unmapped	659.225	272.7	2411.99	1363.93	1355.63	6615.11	2611.25	2667.68	2915.7	861.037	434.395	788.075	1341.53	2406.95	2428.39	829.386	3097.02	8077.8	1945.85
7807					Unmapped	659.38	26.5105	3276	3052.8	3653.01	532.939	432.949	932.48	1490.08	1669.66	815.75	789.724	1037.06	795.6	889.85	789.67	1323.23	1209.65	603.24
7820			Amaroswerin	3.98563	MS1 mz matched	661.18	294.675	4498.11	5711.42	4052.51	3735.11	4319.02	4851.49	5010.39	5566.49	5261.93	5004.23	4025.49	4715.18	3799.98	3524.48	2604.79	4753.53	3561.89
7828					Unmapped	662.209	99.284	3348.46	4253.74	3881.52	1598.79	2719.98	705.571	871.114	4705.4	4256.93	2552.52	4712.61	4573.61	577.676	568.808	7766.11	1400.86	3262.58
7847			Sudachiin C;Sudachiin B;6''-O-Malonylnaringin;7-(4-Carboxy-3-hydroxy-3-methylbutanoyl)sudachitin 4'-glucoside;	-2.70677757297332;-2.70677757297332;-2.70677757297332;-2.70677757297332;	MS1 mz matched	665.178	157.471	31302.7	30634.7	25896	722.786	731.47	53583.1	110327	31535	28813.1	25998.9	32749.3	632.984	550.611	18397.6	56122.7	574.449	36096.2
7848	Stachyose	0.9933			MS2 forward	665.217	476.8	1021.88	835.314	825.379	1725.22	2081.59	1003.35	752.559	459.828	500.7	751.608	589.233	1781.76	3214.24	874.655	415.669	1924.46	773.717
7849			Coroloside;	11.2143329034516;	MS1 mz matched	665.358	36.1405	3736.26	3484.29	4619.35	1800.02	1391.88	1759.72	3266.37	3203.13	2272.8	2260.58	3318.49	2346.63	1943.34	2216.48	6569.71	2493.92	3394.31
7850			Lucyoside R;Quercilicoside A;Sericoside;Cyclopassifloside VI;	-7.66629051900442;-7.66629051900442;-7.66629051900442;-7.66629051900442;	MS1 mz matched	665.393	92.354	3168.04	5155.06	4814.27	22.7913	59.1431	23726	11991.4	273.644	21.8003	2852.62	7582	456.027	244.705	338.09	866.936	290.059	296.241
7851					Unmapped	666.062	21.113	33444.6	28704.9	23780.6	4657.71	5847.05	11500.6	23094.4	7026.53	6238.78	29355.9	20032.8	13088.9	9693.65	3316.26	79667.5	11407.7	6511.32
7852			DG(24:0/15:0/0:0);DG(15:0/0:0/24:0);DG(15:0/24:0/0:0);	5.24660937873538;5.24660937873538;5.24660937873538;	MS1 mz matched	666.099	23.624	4581.67	3574.5	5826.87	1899.3	808.827	1196.36	5157.44	5942.11	2318.66	2383.62	5250.76	2054.95	1261.71	2410.2	8359.02	1148.73	1411.45
7863					Unmapped	667.194	120.365	5.19416e+06	4.75218e+06	4.49813e+06	3.10399e+06	933558	4.78341e+06	6.01354e+06	1.0488e+07	8.46209e+06	7.483e+06	1.34786e+07	1.36681e+06	1.79366e+06	479180	3.64479e+06	2.94965e+06	3.23778e+06
7905					Unmapped	673.03	340.684	35814.8	35501.7	30913.2	37922.5	35506.3	32241.7	32655.7	36057.7	37826.7	35550.3	38120.6	35202.2	37198.7	33609.4	33632.6	38942.8	29857.6
7910	1-Palmitoyl-2-oleoyl-sn-glycero-3-phosphate	0.9606			MS2 reverse	673.483	132.061	4953.26	4574.45	4012.72	1159.38	3907.84	1503.23	2115.69	2092.94	3848.59	4070.88	3766.23	5392.83	1672.59	1316.11	12027.1	1682.65	16643.9
7947					Unmapped	680.96	341.955	137949	140667	136541	132205	135733	131982	128980	133831	137502	135911	139060	132327	131139	134446	134068	136020	139058
7960					Unmapped	685.224	292.164	8340.07	7941.25	6364.58	6437.34	4628.68	5843.8	8367.54	8531.03	7161.3	5282.63	7052.34	8320.27	10961.9	36341.6	3985.58	8710.86	3361.69
7967					Unmapped	686.813	307.381	5988	5680.18	4646.98	5810.27	5053.56	4254.45	4844.83	5768.84	5906.53	5385.01	6232.67	5563.04	5663.89	5157.53	5541.4	5413.06	6060.4
7973			Coroloside;	11.2143329034516;	MS1 mz matched	687.34	37.115	2278.47	2853.93	1969.87	1775.87	920.514	1538.98	3224.57	3335.33	1638.07	2269.14	2743.31	2992.78	2120.14	1743.54	3074.57	2058.15	1624.16
7974			Nummularine A;1-Palmitoyl-2-(5-keto-8-oxo-6-octenoyl)-sn-glycero-3-phosphatidylcholine	21.1868581340086;3.39831425061842	MS1 mz matched	687.414	26.0905	2267.75	1821.17	2159.69	278.518	190.17	686.653	880.66	671.577	671.421	611.319	844.432	446.802	527.408	433.512	728.222	530.137	369.86
7975					Unmapped	687.546	163.743	2504.95	2141.08	2059.14	866.703	1144.04	663.024	969.081	1139.26	1336.99	1387.58	1542.11	1707.89	1108.23	591.163	2455.9	967.369	7808.68
7982			PE(16:0/16:1(9Z));PE(16:1(9Z)/16:0);PE(18:1(11Z)/14:0);PE(14:0/18:1(11Z));PE(18:0/14:1(9Z));PE(18:1(9Z)/14:0);PE(14:1(9Z)/18:0);PC(15:0/14:1(9Z));PC(14:1(9Z)/15:0);PE(14:0/18:1(9Z));	-7.56389175848627;-7.56389175848627;-7.56389175848627;-7.56389175848627;-7.56389175848627;-7.56389175848627;-7.56389175848627;-7.56389175848627;-7.56389175848627;-7.56389175848627;	MS1 mz matched	688.494	135.636	2613.94	2437.4	2093.8	867.702	3858.68	2256.06	2977.66	2051.52	3276.47	2919.51	5883.9	3949.83	231.573	506.512	1365.84	1004.46	1855.84
7986			PC(14:0/P-16:0);PC(P-16:0/14:0);PC(o-14:0/16:1(9Z));PC(o-16:0/14:1(9Z));PE(P-18:0/15:0);PE(15:0/P-18:0);	-15.3084198919184;-15.3084198919184;-15.3084198919184;-15.3084198919184;-15.3084198919184;-15.3084198919184;	MS1 mz matched	688.976	341.237	42387.1	46870.2	42722.7	42631	45219.1	46423	37597.8	44441	41707.9	46447.5	44674.8	42798.4	39954.9	42182.8	40269.2	41465.6	41668.2
7990					Unmapped	689.176	120.952	2.02404e+06	1.7339e+06	1.63238e+06	1.52108e+06	627019	1.82443e+06	2.16338e+06	3.09257e+06	2.65232e+06	2.43302e+06	3.10638e+06	918656	1.08969e+06	475137	1.21473e+06	1.39642e+06	1.23163e+06
8008					Unmapped	692.164	23.469	6984.32	5737.48	7421.36	2109.25	1369.07	1461.47	1743.86	1463.36	2183.85	2865.92	5649.59	4425.66	653.9	1908.09	12438.5	2050.3	2011.45
8039					Unmapped	696.228	121.634	12665	10024.8	8829	8807.09	4685.16	10384.6	10461.6	14687.4	12827.6	11394.5	14462.5	5469.86	6173.26	4092.07	8512.88	7642.12	8443.02
8042					Unmapped	696.71	406.358	5256.23	4927.89	5161.86	5345.46	5029.76	4273.3	4890.71	5041.85	5221.24	4929.44	5066.16	5540.33	5136.66	4873.07	5147.29	4890.84	4868.89
8051					Unmapped	698.001	340.663	176878	151862	164527	180062	168107	145854	171836	178065	170972	165166	187325	179764	193992	162220	166825	187891	140892
8055			Cerdlan;	21.3932140140304;	MS1 mz matched	698.503	340.663	58533.8	48877.3	52382.4	61453.9	56180.5	49137.5	55970.2	55322.2	60318.4	59460	60801.6	55642.2	62393.6	55582.1	54730.4	61330.5	44345.5
8060					Unmapped	699.219	120.957	13297.5	12119.1	13815	5359.66	7236.15	6113.68	5852.64	9164.68	6581.05	5472.45	8994.22	7049.19	17294.6	9540.79	31664.7	5478.49	13362.9
8061			PA(18:1(11Z)/18:1(9Z));PA(18:1(9Z)/18:1(11Z));PA(18:1(9Z)/18:1(9Z));PA(18:1(11Z)/18:1(11Z));9-Octadecenoic acid 1-[(phosphonoxy)methyl]-1,2-ethanediyl ester;PA(18:0/18:2(9Z,12Z));Mycolactone F	-6.84621059471407;-6.84621059471407;-6.84621059471407;-6.84621059471407;-6.84621059471407;-6.84621059471407;11.5775868197495	MS1 mz matched	699.5	131.204	4626.9	4316.64	3404.02	1010.35	3135.69	1381.63	1736.46	1859.59	4038.13	3583.73	4319.51	5441.93	1109.02	1301.21	11889.2	1227.97	21926.3
8081			DG(24:1(15Z)/18:1(11Z)/0:0);DG(22:1(13Z)/20:1(11Z)/0:0);DG(18:1(11Z)/24:1(15Z)/0:0);DG(20:1(11Z)/22:1(13Z)/0:0);DG(20:0/0:0/22:2n6);DG(18:1n7/0:0/24:1n9);DG(24:0/18:2(9Z,12Z)/0:0);DG(20:1n9/0:0/22:1n9);DG(18:1n9/0:0/24:1n9);DG(22:0/20:2(11Z,14Z)/0:0);DG(18:2(9Z,12Z)/24:0/0:0);DG(20:2(11Z,14Z)/22:0/0:0);DG(24:1(15Z)/18:1(9Z)/0:0);DG(20:0/22:2(13Z,16Z)/0:0);DG(18:1(9Z)/24:1(15Z)/0:0);DG(22:2(13Z,16…	-12.0542497967106;-12.0542497967106;-12.0542497967106;-12.0542497967106;-12.0542497967106;-12.0542497967106;-12.0542497967106;-12.0542497967106;-12.0542497967106;-12.0542497967106;-12.0542497967106;-12.0542497967106;-12.0542497967106;-12.0542497967106;-12	MS1 mz matched	704.123	280.025	1121.69	1504.89	932.13	1583.16	916.819	947.092	709.97	1092.11	1344.79	1447.19	982.541	638.728	719.642	1298.58	1132.39	2360.49	2481.85
8087					Unmapped	705.149	121.005	112029	99999.7	88251.2	89051	37780.5	98985.7	118342	172413	156478	139516	194984	48222.2	57965.6	26183.2	69038.9	80654.2	66613.2
8091			N-Desmethylritonavir;	5.79034626367172;	MS1 mz matched	705.922	345.76	2749.38	2057.55	3247.58	2495.24	2255	2325.21	3924.27	2486.35	2397.39	2833.52	2587.33	2887.33	3302	2353.28	2455.04	2694.03	2827.91
8109					Unmapped	709.508	165.24	1450.29	1328.73	1260.98	270.352	608.521	434.524	480.163	769.18	837.106	1183.16	1070.8	825.519	552.024	229.02	4247.49	300.084	5538.36
8111			Cyanidin-3-O-(6''-O-malonyl-2''-O-glucuronyl)glucoside	0.978568	MS1 mz matched	710.142	279.652	3263.76	3020.75	3265.36	3932.05	1765.73	2323.75	2997.22	3016.02	2669.59	3272.86	2322.45	1500.59	2706.89	3850.63	1262.94	4100.45	5163.99
8118					Unmapped	710.982	340.684	32192.7	27720.3	26908.3	33897.1	29276	31411.9	27917.4	29538.3	28407.1	28754.5	27471.7	28907.3	28468.5	30308	26212.7	30063.5	20625.5
8120			N-(2R-Hydroxyhexacosanoyl)-2S-amino-1,3S,4R-octadecanetriol;	-19.9387459258399;	MS1 mz matched	711.157	122.844	31641.7	23377.5	23835.1	31733.1	24243.6	26645.6	28945.3	34378.1	20435.6	32716.8	19099.1	31280.9	29405	25809.1	17689.4	34467.1	21375.3
8134			Urdamycin G;Aggreticin;OM 4842	11.48	MS1 mz matched	713.293	287.099	165839	132835	156288	208681	209200	143644	189842	186358	172481	175420	223147	192563	247600	169612	16659.7	217775	20462.4
8141					Unmapped	714.511	134.181	12312.2	10059.8	8691.2	3229.34	16262.6	4134.05	5589.54	12892.8	25282.1	12578.7	29256.4	12263.1	524.453	2065.4	5295.4	4469.64	6351.44
8145					Unmapped	715.042	340.612	2.72379e+06	2.23686e+06	2.2287e+06	2.86552e+06	2.74498e+06	1.97412e+06	2.39432e+06	2.71924e+06	2.74149e+06	2.6104e+06	3.24486e+06	2.75979e+06	3.16603e+06	2.6329e+06	2.43608e+06	2.83844e+06	1.95727e+06
8151			PE(18:1(11Z)/16:0);PE(16:0/18:1(11Z));PE(14:0/20:1(11Z));PE(14:1(9Z)/20:0);PC(16:1(9Z)/15:0);PE(20:1(11Z)/14:0);PE(16:0/18:1(9Z));PE(20:0/14:1(9Z));PE(16:1(9Z)/18:0);PC(15:0/16:1(9Z));PE(18:0/16:1(9Z));PE(18:1(9Z)/16:0);1-Hexadecanoyl-2-(9Z-octadecenoyl)-sn-glycero-3-phosphoethanolamine	-6.03249319591367;-6.03249319591367;-6.03249319591367;-6.03249319591367;-6.03249319591367;-6.03249319591367;-6.03249319591367;-6.03249319591367;-6.03249319591367;-6.03249319591367;-6.03249319591367;-6.03249319591367;-6.09534725265223	MS1 mz matched	716.527	134.727	11047	9665.43	9302.9	3489.38	19774	7022.73	9829.35	11218.4	15884.3	15550.6	25335.4	19193.3	951.065	2876.37	8234.86	5011.14	11325.9
8152					Unmapped	716.909	345.926	1389.64	1949.19	1408.06	1641.53	1737.44	860.42	1160.01	1534.89	1549.36	1491.97	805.58	1374.25	1398.46	1273.27	1152.27	1251.31	1676.9
8155					Unmapped	717.128	126.635	8905.27	7713.71	7929.17	7577.77	12109.9	434.523	612.939	1110.99	375.998	1152.54	443.497	3647.14	6659.37	6106.74	79.1933	553.858	41.1173
8158			PG(16:1(9Z)/16:1(9Z));	-7.67663905760705;	MS1 mz matched	717.473	47.017	3117.04	2310.66	2282.78	50.5644	3014.51	3816.88	4269.8	1370.26	2457.31	3351.65	3686.71	4055.95	134.719	691.129	1410.25	68.8573	639.978
8186			PG(16:0/16:0);	-9.95421801107205;	MS1 mz matched	721.963	341.321	60403	62746.8	64601.4	70143.9	67748.9	62694	66700.4	65898.6	66866.6	71543.9	66270.9	66556.1	31898.7	64539.9	68176.1	68340.9	68099.7
8187			PE(14:0/18:2(9Z,12Z));PE(16:1(9Z)/16:1(9Z));PE(14:1(9Z)/18:1(11Z));PE(18:1(11Z)/14:1(9Z));PE(18:2(9Z,12Z)/14:0);PE(14:1(9Z)/18:1(9Z));PE(18:1(9Z)/14:1(9Z));	20.5027345420675;20.5027345420675;20.5027345420675;20.5027345420675;20.5027345420675;20.5027345420675;20.5027345420675;	MS1 mz matched	722.465	340.675	19372.9	21237.4	22880	20378	21442.9	22082.8	20420.3	22528.4	23720.8	24238.8	20816.9	23137.6	20875.5	23245.5	23868.6	21981.8	20956.2
8200			Isoschaftoside 4'-glucoside;Camelliaside B;Kaempferol 3-(2G-apiosylrobinobioside);Schaftoside 4'-glucoside;Gomphrenin-V;Lampranthin II	1.75020479767966;1.75020479767966;1.75020479767966;1.75020479767966;15.4229439425985;15.4229439425985	MS1 mz matched	725.196	272.735	13075.1	9234.66	9438.34	27880.5	13350	13068.2	14607.2	6765.01	3836.18	5852.66	7982.51	11425.3	12998.4	6305.69	14636.9	26602.8	11740.2
8206			DG(24:1(15Z)/18:1(11Z)/0:0);DG(22:1(13Z)/20:1(11Z)/0:0);DG(18:1(11Z)/24:1(15Z)/0:0);DG(20:1(11Z)/22:1(13Z)/0:0);DG(20:0/0:0/22:2n6);DG(18:1n7/0:0/24:1n9);DG(24:0/18:2(9Z,12Z)/0:0);DG(20:1n9/0:0/22:1n9);DG(18:1n9/0:0/24:1n9);DG(22:0/20:2(11Z,14Z)/0:0);DG(18:2(9Z,12Z)/24:0/0:0);DG(20:2(11Z,14Z)/22:0/0:0);DG(24:1(15Z)/18:1(9Z)/0:0);DG(20:0/22:2(13Z,16Z)/0:0);DG(18:1(9Z)/24:1(15Z)/0:0);DG(22:2(13Z,16…	-12.0542497967106;-12.0542497967106;-12.0542497967106;-12.0542497967106;-12.0542497967106;-12.0542497967106;-12.0542497967106;-12.0542497967106;-12.0542497967106;-12.0542497967106;-12.0542497967106;-12.0542497967106;-12.0542497967106;-12.0542497967106;-12	MS1 mz matched	726.119	279.664	9060.89	9580.9	11003.5	11503.5	6343.65	9478.37	7097.58	7015.44	10725.1	8668.6	8922.63	4477.82	5802.43	7920.3	10188.9	11348.9	17820.7
8214					Unmapped	727.177	353.673	4962.18	4265.35	4365.77	4360.6	5257.63	5649.5	5345.19	6257.05	3281.46	4518.91	5352.46	4058.33	6630.12	6137.04	3761.94	3517.26	3202.5
8230					Unmapped	728.883	346.309	6782.44	6282.4	4598.09	4424.45	6580.51	3807.52	6781.79	5183.83	6808.16	4755.33	4161.53	3986.73	4183.23	6582.33	4628.37	4106.74	7069.58
8232			CerP(d18:1/24:0);	-4.29164386143937;	MS1 mz matched	729.09	59.7855	8379.3	8028.97	7623.09	286.743	824.1	273.298	267.496	180.562	296.393	250.226	266.012	174.941	208.034	146.84	543383	121.046	51777.9
8238					Unmapped	729.978	340.693	37003	37728.6	38546	35564.7	33240.6	41502.7	34298	35858.1	35236.6	36141.8	37089.8	38537.9	36929.9	38158.7	37264.7	38066.4	37642
8240			1-O-beta-D-Glucopyranosyl-2,3-di-O-palmitoylglycerol;	1.94226949652486;	MS1 mz matched	730.053	342.027	9824.08	7259.28	9129.95	10912.8	11102.1	11265.1	12201.6	12667.8	10072.4	8742.36	34377	8697.61	16679.8	12802.5	14966.4	12129.9	7077.82
8250					Unmapped	731.221	353.248	2895.08	2113.26	2108.64	2312.45	3209	4630.76	3040.02	3127.69	1028.77	2189.94	2989.52	1798.78	5254.23	4477.77	1879.97	1481.99	1104.72
8255			2,3-Bis-(O-phytanyl)-sn-glycerol 1-phosphate	-1.16595	MS1 mz matched	732.136	279.639	8623	8096.67	7599.18	10451.6	5448.39	6230.69	7164.85	7249.73	8679.02	5805.43	6873.61	4063.05	4908.91	6489.68	7959.98	10952.7	16726.5
8276			Urdamycin G;Aggreticin;OM 4842	11.48	MS1 mz matched	735.271	288.421	46833.2	43768.8	45311.4	48530.8	49184.6	44454.2	45452.4	45596.6	46425.2	44007.7	49593.9	43320.7	50888.5	44872.6	20615	49938.1	26646.8
8278					Unmapped	735.524	163.627	2808.8	2491.07	2491.02	784.08	1054.86	647.547	910.158	743.07	905.335	802.273	855.077	1151.44	1690.25	596.094	10797.6	615.334	12705.7
8290			1-O-(1Z-Tetradecenyl)-2-(9Z-octadecenoyl)-sn-glycero-3-phosphocholine	23.1663	MS1 mz matched	737.54	163.8	24859.9	22940	20696.7	8520.07	12358	7640.06	10223.1	10558.1	13102	13707.2	16587.2	15914.4	11311.1	5307.03	31972.8	8164.71	99960.3
8307					Unmapped	741.164	272.845	3393.85	2852.55	2737.43	6242.67	3313.82	4147.11	3990	2242.94	1315.65	1908.13	2823.28	2976.67	4511.05	2047.17	4143.01	7081.47	2452.91
8317			PE(16:0/20:2(11Z,14Z));PE(18:0/18:2(9Z,12Z));PE(18:2(9Z,12Z)/18:0);PE(18:1(9Z)/18:1(9Z));PE(18:1(9Z)/18:1(11Z));PE(16:1(9Z)/20:1(11Z));PE(18:1(11Z)/18:1(11Z));PE(22:1(13Z)/14:1(9Z));PE(20:2(11Z,14Z)/16:0);PE(18:1(11Z)/18:1(9Z));PC(18:2(9Z,12Z)/15:0);PE(14:1(9Z)/22:1(13Z));PE(14:0/22:2(13Z,16Z));PE(22:2(13Z,16Z)/14:0);PC(15:0/18:2(9Z,12Z));PE(20:1(11Z)/16:1(9Z));Dihydrostreptomycin 3'alpha,6-bisph…	8.73516310855715;8.73516310855715;8.73516310855715;8.73516310855715;8.73516310855715;8.73516310855715;8.73516310855715;8.73516310855715;8.73516310855715;8.73516310855715;8.73516310855715;8.73516310855715;8.73516310855715;8.73516310855715;8.73516310855715;8.73516310855715;4.43817003754751;4.43817003754751	MS1 mz matched	742.543	133.446	39709.6	34451.8	30366.4	11500.1	57116.4	11129.7	17317.3	53333.8	88556.4	68091.6	117505	46824.2	1761.02	9310	27807	16858	36847.4
8335					Unmapped	745.171	120.957	11505.3	11105.6	11889.1	8578.99	2493.29	10792.7	13320.9	22187.7	19490.4	16844.2	25511.4	3864.3	3997.74	756.048	7623.55	7821.24	6874.69
8337			PG(18:1(9Z)/16:1(9Z));PG(18:1(11Z)/16:1(9Z));PG(16:1(9Z)/18:1(11Z));PG(16:0/18:2(9Z,12Z));PG(16:1(9Z)/18:1(9Z));PG(18:2(9Z,12Z)/16:0);	-4.07335584971684;-4.07335584971684;-4.07335584971684;-4.07335584971684;-4.07335584971684;-4.07335584971684;	MS1 mz matched	745.507	46.062	10555.5	9787.22	10730.4	247.937	11606.5	15600.6	21074.8	5403.69	7850.09	10194.3	13317.4	16042.5	246.664	3912.67	36400.4	763.554	3592.27
8353			19-Bromoaplysiatoxin	-16.1289	MS1 mz matched	747.134	123.469	11296.8	7198.6	8368.96	10193	6806.4	10638.7	8860.7	9048.13	6718.92	8045.25	5167.95	9328	9995.04	11107.9	7175.59	11810.7	7567.63
8354			Isoschaftoside 4'-glucoside;Camelliaside B;Kaempferol 3-(2G-apiosylrobinobioside);Schaftoside 4'-glucoside;Gomphrenin-V;Lampranthin II	1.75020479767966;1.75020479767966;1.75020479767966;1.75020479767966;15.4229439425985;15.4229439425985	MS1 mz matched	747.177	272.903	9578.51	7084.97	7450.54	14588.7	8455.98	9132.62	9787.66	5757.05	4063.99	5740.87	7156.42	8394.84	9771.52	5160.28	10264.3	15157.8	8464.93
8356	1-Palmitoyl-2-oleoyl-phosphatidylglycerol	0.9827			MS2 forward	747.52	79.566	12297.8	14060.5	13362.8	52.5343	5501.37	25981.4	33443	1389.08	2084.9	4147.31	4409.21	6482.31	251.341	10474.9	139628	493.412	3551.23
8359					Unmapped	748.11	279.676	3444.43	4732.16	3339.16	3707.53	3637.94	3412.58	3102.6	4273.09	3921.76	2881.54	3455.45	1724.18	3155.07	3685.21	4714.08	3845.48	6273.04
8375					Unmapped	750.116	121.59	7875.25	7953.12	9131.79	7450.33	3598.72	8501.01	9791.55	13801.6	9930.89	8200.55	11896.1	5066.5	5361	3898.89	5926.54	6178.2	5205.11
8387			Urdamycin G;Aggreticin;OM 4842	11.48	MS1 mz matched	751.24	288.427	33478.9	41363.9	35014.7	36641.8	35866.9	33289.9	32862.6	35187.6	36472.1	37456.1	42680.8	34624.6	38474.5	38138.8	21085.3	46316.9	22266.8
8407					Unmapped	755.119	120.649	13675.4	13663.7	12027.2	11009.5	6021.25	9987.22	12508.3	17732.4	17030.9	13644.4	19089.9	5743.71	9437.35	3410.29	4445.74	11152.6	1204.73
8420					Unmapped	757.255	291.216	53427.4	47863.1	48572.3	54688.5	51501.9	49521.3	45123.6	60448	52648.6	44907.5	58055.8	53195	45658.9	44947.8	26975	50616.5	33334.9
8429	2-Oleoyl-1-palmitoyl-sn-glycero-3-phosphocholine(PC(16:0/18:1(9Z)))	0.7582			MS2 forward	758.573	131.568	2185.24	2099.45	2030.74	727.601	1946.25	994.594	998.485	1417.79	1847.15	2436.64	1986.54	5582.76	819.167	687.581	7506.19	1149.63	10211.8
8438					Unmapped	761.585	163.572	3090.46	2790.78	2699.75	1051.99	1588.67	1092.01	1385.61	1471.23	1680.13	1784.28	2155.81	1960.19	1590.42	1051.84	3988.17	1219.7	10084.1
8440			PS(18:0/16:0);PS(16:0/18:0);	-5.4910287987842;-5.4910287987842;	MS1 mz matched	762.532	132.696	3135.3	3029.93	2666.66	1080.14	4380.75	3250.77	4302.97	3372.36	3804.07	3360.79	4939.43	4223.02	479.984	711.731	3409.22	1313.97	4469.65
8444			Isoschaftoside 4'-glucoside;Camelliaside B;Kaempferol 3-(2G-apiosylrobinobioside);Schaftoside 4'-glucoside;Gomphrenin-V;Lampranthin II	1.75020479767966;1.75020479767966;1.75020479767966;1.75020479767966;15.4229439425985;15.4229439425985	MS1 mz matched	763.146	272.936	4703.47	3972.13	3760.43	6560.45	4373.86	4932.72	4890.09	3096.87	2131.48	3035.11	4169.19	4661.78	5110.27	3177.77	5993.37	7522.76	4226.82
8449					Unmapped	763.555	161.854	1983.58	1685.67	1571.24	896.38	647.153	571.435	598.698	696.054	643.165	560.385	1573.88	765.375	1039.42	684.668	5053.5	753.502	7317.18
8451					Unmapped	763.966	341.324	37002.3	33286.3	32838.9	35682.6	36845.9	35618	37166.7	36966.9	35834	35229.9	35108.4	36990.5	36551.7	36574	34549.7	35895.4	34746
8469			(3b,5a,25R)-3-Hydroxyspirostan-6-one 3-[2-acetylarabinosyl-(1-&gt;6)-glucoside];	16.5952568997905;	MS1 mz matched	765.925	345.784	1637.47	1776.62	1774.28	1514.24	1937.51	1938.42	1953.94	1773.14	1592.32	1975.66	1242.18	1157.12	1489.09	1604.48	1208.58	1607.78	1421.54
8489			PC(20:3(5Z,8Z,11Z)/15:0);PE(20:0/18:3(6Z,9Z,12Z));PE(20:3(5Z,8Z,11Z)/18:0);PE(16:1(9Z)/22:2(13Z,16Z));PC(20:3(8Z,11Z,14Z)/15:0);PE(18:0/20:3(5Z,8Z,11Z));PE(22:2(13Z,16Z)/16:1(9Z));PE(20:0/18:3(9Z,12Z,15Z));PE(18:0/20:3(8Z,11Z,14Z));PE(18:3(9Z,12Z,15Z)/20:0);PE(18:3(6Z,9Z,12Z)/20:0);PE(18:1(9Z)/20:2(11Z,14Z));PE(20:2(11Z,14Z)/18:1(11Z));PE(20:1(11Z)/18:2(9Z,12Z));PE(20:2(11Z,14Z)/18:1(9Z));PE(20:3…	7.59509801931885;7.59509801931885;7.59509801931885;7.59509801931885;7.59509801931885;7.59509801931885;7.59509801931885;7.59509801931885;7.59509801931885;7.59509801931885;7.59509801931885;7.59509801931885;7.59509801931885;7.59509801931885;7.59509801931885;7.59509801931885;7.59509801931885;7.59509801931885;7.59509801931885;7.59509801931885;	MS1 mz matched	768.556	130.552	3841.09	3429.68	3517.72	551.251	1930.26	1399.74	1763.28	3160.38	3672.94	2939.24	4605.25	1069.54	1022.83	1128.57	9651.78	1239.66	15984.5
8495					Unmapped	769.16	272.936	5962.65	4547.48	4330.62	8326.23	4758.22	5416.78	5623.75	4244.76	3117.63	3638.91	4573.41	5086.15	5982.93	3700.48	6377.21	7347.23	5120.42
8506			PE(18:0/20:2(11Z,14Z));PE(14:1(9Z)/24:1(15Z));PE(18:1(11Z)/20:1(11Z));PE(20:1(11Z)/18:1(11Z));PE(24:1(15Z)/14:1(9Z));PE(16:1(9Z)/22:1(13Z));PE(18:1(9Z)/20:1(11Z));PE(20:1(11Z)/18:1(9Z));PE(16:0/22:2(13Z,16Z));PE(22:2(13Z,16Z)/16:0);PE(18:2(9Z,12Z)/20:0);PE(22:1(13Z)/16:1(9Z));PC(20:2(11Z,14Z)/15:0);PC(15:0/20:2(11Z,14Z));PE(20:0/18:2(9Z,12Z));PE-NMe2(18:1(9Z)/18:1(9Z));PE(20:2(11Z,14Z)/18:0);	-5.11912081176929;-5.11912081176929;-5.11912081176929;-5.11912081176929;-5.11912081176929;-5.11912081176929;-5.11912081176929;-5.11912081176929;-5.11912081176929;-5.11912081176929;-5.11912081176929;-5.11912081176929;-5.11912081176929;-5.11912081176929;-5.	MS1 mz matched	770.574	131.334	8076.19	7591.15	6183.79	2283.25	10148.2	1476.51	3556.36	7177.18	11232.1	11979.4	17864.9	9299.4	729.54	2289.62	16263.4	2733.81	24937.7
8510					Unmapped	770.981	340.682	27265.1	27725.5	24172	26086.9	24445.6	24127.9	24992	25559	28285.1	24402.3	22921.8	26793.4	24869.4	25254.5	22389	23146.2	23153.7
8513					Unmapped	771.179	122.204	23399.2	18034.6	18545.3	20157.5	12571.7	20170.1	21394.6	27040.3	24927.7	25237.1	23931.6	18484.8	14513.3	13706.1	12437.4	17662.4	17525.5
8515			PG(18:2(9Z,12Z)/18:1(11Z));PG(18:0/18:3(9Z,12Z,15Z));PG(16:0/20:3(8Z,11Z,14Z));PG(18:1(11Z)/18:2(9Z,12Z));PG(18:2(9Z,12Z)/18:1(9Z));PG(18:3(6Z,9Z,12Z)/18:0);PG(18:3(9Z,12Z,15Z)/18:0);PG(16:0/20:3(5Z,8Z,11Z));PG(18:1(9Z)/18:2(9Z,12Z));PG(18:0/18:3(6Z,9Z,12Z));	-5.38661875759076;-5.38661875759076;-5.38661875759076;-5.38661875759076;-5.38661875759076;-5.38661875759076;-5.38661875759076;-5.38661875759076;-5.38661875759076;-5.38661875759076;	MS1 mz matched	771.521	43.818	4454.32	4609.85	3497.51	892.111	3645.83	4082.54	5008.93	1861.34	4110.66	1959.21	2601.85	1557.87	133.788	2853.94	15351.7	562.958	5987.42
8525			7,8-Dihydromethanopterin	-17.178	MS1 mz matched	773.229	291.529	11566.8	11473.9	12242.2	13929.1	10345	13207.2	11553.3	12141	12425.3	12621.8	10880.3	12388.7	12268.9	11232.8	8902.03	10926	9485.52
8526			PG(18:1(11Z)/18:1(9Z));PG(18:1(9Z)/18:1(11Z));PG(18:1(9Z)/18:1(9Z));PG(18:0/18:2(9Z,12Z));PG(18:1(11Z)/18:1(11Z));PG(18:2(9Z,12Z)/18:0);Oligomycin C;1,2-Di-(9Z,12Z,15Z-octadecatrienoyl)-3-O-beta-D-galactosyl-sn-glycerol	5.05421865191238;5.05421865191238;5.05421865191238;5.05421865191238;5.05421865191238;5.05421865191238;21.6906240469866;21.6906240469866	MS1 mz matched	773.538	42.56	28117.8	24320.3	25241.1	433.92	22608.1	43967.7	71183.8	13336.6	21246.8	14518.1	13556.4	16757.3	379.008	15235.2	215389	1882.17	12334.5
8527			PG(18:1(11Z)/18:1(9Z));PG(18:1(9Z)/18:1(11Z));PG(18:1(9Z)/18:1(9Z));PG(18:0/18:2(9Z,12Z));PG(18:1(11Z)/18:1(11Z));PG(18:2(9Z,12Z)/18:0);Oligomycin C;1,2-Di-(9Z,12Z,15Z-octadecatrienoyl)-3-O-beta-D-galactosyl-sn-glycerol	-6.86600117271841;-6.86600117271841;-6.86600117271841;-6.86600117271841;-6.86600117271841;-6.86600117271841;9.77020591374873;9.77020591374873	MS1 mz matched	773.536	75.5545	5543.66	6700.92	6517.83	0	2508.88	15889.8	19088.7	937.324	1543.12	3296.27	2826.24	4208.8	53.4779	3706.62	59612.3	163.573	1040.37
8549			PC(18:3(9Z,12Z,15Z)/18:3(6Z,9Z,12Z));PC(14:0/22:6(4Z,7Z,10Z,13Z,16Z,19Z));PC(16:1(9Z)/20:5(5Z,8Z,11Z,14Z,17Z));PC(22:5(7Z,10Z,13Z,16Z,19Z)/14:1(9Z));PC(22:5(4Z,7Z,10Z,13Z,16Z)/14:1(9Z));PC(18:4(6Z,9Z,12Z,15Z)/18:2(9Z,12Z));PC(18:3(9Z,12Z,15Z)/18:3(9Z,12Z,15Z));PC(18:2(9Z,12Z)/18:4(6Z,9Z,12Z,15Z));PC(14:1(9Z)/22:5(7Z,10Z,13Z,16Z,19Z));PC(20:5(5Z,8Z,11Z,14Z,17Z)/16:1(9Z));PC(22:6(4Z,7Z,10Z,13Z,16Z,…	23.0567055789732;23.0567055789732;23.0567055789732;23.0567055789732;23.0567055789732;23.0567055789732;23.0567055789732;23.0567055789732;23.0567055789732;23.0567055789732;23.0567055789732;23.0567055789732;23.0567055789732;23.0567055789732;	MS1 mz matched	776.549	131.812	3283.45	3158.09	2363.59	797.544	4419.78	1658.03	2000.66	1991.6	3340.56	3283.63	4608.42	7571.57	783.378	812.98	5987.47	1107.71	11255.7
8567					Unmapped	780.004	340.663	181843	156307	154660	181569	173397	131884	159696	171505	180760	171889	195136	179626	201513	173806	160344	190789	137658
8568					Unmapped	780.506	340.665	60845.4	57112.6	56467.2	62770.2	65156	53623.5	59626.5	67716.6	67309.5	63549.7	67278.7	66514.1	82433.5	60967.9	59071.6	71185.8	47781.6
8602			PE(P-18:1(9Z)/22:0);PE(P-16:0/24:1(15Z));PE(22:0/P-18:1(11Z));PE(P-18:0/22:1(13Z));PE(24:1(15Z)/P-16:0);PE(22:0/P-18:1(9Z));PE(P-18:1(11Z)/22:0);PE(22:1(13Z)/P-18:0);	-24.8042215514434;-24.8042215514434;-24.8042215514434;-24.8042215514434;-24.8042215514434;-24.8042215514434;-24.8042215514434;-24.8042215514434;	MS1 mz matched	785.133	272.936	2106.09	1542.05	1784.02	2419.07	2092.74	2261.32	1804.86	1817.2	908.077	1445.05	1782.34	2053.95	2171.76	1265.24	2135.3	2558.45	1664.79
8610			Mubenin B;beta-Hederin	-17.8241938532227;-17.8241938532227	MS1 mz matched	786.925	344.51	26088.4	15197.5	17692.4	14361.6	16927.1	14514.2	16455.4	22252.6	16631.7	23691	13366.5	17234.3	22990.5	14959.2	17911.7	24616.9	26918.8
8618	2-Oleoyl-1-stearoyl-sn-glycero-3-phosphoserine	0.9162			MS2 reverse	788.547	131.177	3938.6	3463.78	2923	715.943	4239.69	3123.6	3995.26	2068.34	3872.7	3525.35	7580.95	4087.31	405.8	803.093	4502.25	827.115	4389.37
8626			Iopromide;	20.2094040047019;	MS1 mz matched	790.128	122.216	17845.6	14366.7	14420.1	18390.9	9210.58	17410.7	19760.3	19096.6	16516.3	18148.8	17942.1	11537.9	12876.4	8344.43	12480.6	16336.9	12526.2
8627			PE(20:1(11Z)/15:0);PC(16:0/16:1(9Z));PC(16:1(9Z)/16:0);PC(18:0/14:1(9Z));PC(14:0/18:1(11Z));PE-NMe(16:0/18:1(9Z));PE(15:0/20:1(11Z));PC(14:1(9Z)/18:0);PC(14:0/18:1(9Z));PC(18:1(11Z)/14:0);PC(18:1(9Z)/14:0);	4.7775499931202;4.7775499931202;4.7775499931202;4.7775499931202;4.7775499931202;4.7775499931202;4.7775499931202;4.7775499931202;4.7775499931202;4.7775499931202;4.7775499931202;	MS1 mz matched	790.564	131.996	21042.4	18129.9	17212.7	5047.9	32275	9254.18	12482.3	12629.5	17620	21954	31746.5	38092.6	2784.46	4031.76	28925.5	6303	37820.8
8637	PC(16:0/16:0)	0.6009			MS2 reverse	792.576	133.519	7632.01	6046.04	7838.18	3938.13	8680.2	3503.09	5229.14	6325.59	3898.02	9945.76	4888.05	2432.98	4830.39	3379.73	16004.5	4222.92	25766.8
8655					Unmapped	795.499	163.455	2335.09	1949.81	1736.63	869.817	958.394	779.646	1016.73	1047.58	1256.15	1269.45	1242.22	1232.07	1136.65	732.361	2605.2	1014.09	6137.68
8663					Unmapped	797.046	340.659	1.10701e+06	882912	885120	1.1219e+06	1.09931e+06	791731	956098	1.09975e+06	1.09267e+06	1.00367e+06	1.26814e+06	1.07916e+06	1.29868e+06	1.04701e+06	985771	1.14706e+06	756116
8678			PC(P-18:1(11Z)/20:0);PC(P-18:1(9Z)/20:0);PC(22:1(13Z)/P-16:0);PC(20:1(11Z)/P-18:0);PC(o-18:2(9Z,12Z)/20:0);PC(20:0/P-18:1(9Z));PC(20:0/P-18:1(11Z));PC(o-18:1(9Z)/20:1(11Z));PC(P-18:0/20:1(11Z));PC(P-16:0/22:1(13Z));	-11.8152957741565;-11.8152957741565;-11.8152957741565;-11.8152957741565;-11.8152957741565;-11.8152957741565;-11.8152957741565;-11.8152957741565;-11.8152957741565;-11.8152957741565;	MS1 mz matched	799.174	124.099	15977	12563.4	14170.6	18056.3	8260.56	15498.8	19100.7	11431.4	13481.6	4165.71	8673.92	8444.62	18761.5	7356.29	12032.3	18678.4	3219.86
8679					Unmapped	799.194	260.087	2756.75	2958.58	2978.48	3352.85	3121.55	2555.56	2990.93	3944.66	3811.3	3196.57	4406.11	4397.65	3329.12	3020.38	393.408	3420.94	356.146
8683			PG(18:0/20:3(5Z,8Z,11Z));PG(18:0/20:3(8Z,11Z,14Z));	-6.29574367154012;-6.29574367154012;	MS1 mz matched	799.552	40.61	1461.63	1185.88	1410.46	51.188	2099.48	556.135	981.065	2049.44	2620	2097.63	1088.23	2237.61	32.3594	1426.69	2485.09	278.688	1140.01
8711					Unmapped	803.966	340.682	86123	83530.2	83796.9	86550.3	81136.4	80026.5	80976.8	86018.1	84429.9	86187.5	84571.1	85468.4	88883.1	86886.9	82567.3	80393.1	79889.1
8713					Unmapped	804.468	340.682	31446.9	31917.5	33048.3	31736.2	31699.8	32269.9	32318.6	33217.2	35327.1	30014.6	32276.9	31402	30943.1	29982.4	33426.1	33374.3	32777.2
8714			PC(16:1(9Z)/22:5(4Z,7Z,10Z,13Z,16Z));PC(18:3(6Z,9Z,12Z)/20:3(5Z,8Z,11Z));PC(16:1(9Z)/22:5(7Z,10Z,13Z,16Z,19Z));PC(20:4(5Z,8Z,11Z,14Z)/18:2(9Z,12Z));PC(18:2(9Z,12Z)/20:4(8Z,11Z,14Z,17Z));PC(20:3(8Z,11Z,14Z)/18:3(6Z,9Z,12Z));PC(18:1(11Z)/20:5(5Z,8Z,11Z,14Z,17Z));PC(20:5(5Z,8Z,11Z,14Z,17Z)/18:1(11Z));PC(20:3(5Z,8Z,11Z)/18:3(9Z,12Z,15Z));PC(22:6(4Z,7Z,10Z,13Z,16Z,19Z)/16:0);PC(18:2(9Z,12Z)/20:4(5Z,8Z…	22.0573917077177;22.0573917077177;22.0573917077177;22.0573917077177;22.0573917077177;22.0573917077177;22.0573917077177;22.0573917077177;22.0573917077177;22.0573917077177;22.0573917077177;22.0573917077177;22.0573917077177;22.0573917077177;22.0573917077177;22.0573917077177;22.0573917077177;22.0573917077177;22.0573917077177;22.0573917077177;22.0573917077177;22.0573917077177;22.0573917077177;22.05739…	MS1 mz matched	804.58	131.248	13655.7	11519	10054.8	3507.01	11204	4015.69	5153.55	6138.12	7764.7	8044.79	8727.41	12633.9	5073.12	2876.98	34906	4370.66	43193.6
8735					Unmapped	809.126	121.578	11696.2	10949.5	11598.3	10370.7	6843.52	14190.8	13243.5	13720.6	14561.7	15176.7	16412.1	8256.84	8522.59	5177.03	6730.75	9924.49	4559.89
8760			Spinosin C;	-1.19303499882472;	MS1 mz matched	813.225	353.248	2908.46	2144.48	2320.01	2106.73	3459.26	4070.96	3061.69	3353.16	1274.43	2463.18	3050.17	2079.31	4937.21	4264.88	1912.85	1759.82	1262.39
8761			Goyaglycoside h;	0.635094985677821;	MS1 mz matched	813.997	340.665	3519.88	2278.28	3581.35	1738.26	2459.78	3051.86	3737.72	3206.85	1786.89	2598.8	3782.21	4124.65	4673.35	3178.79	2405.73	4176.61	2583.25
8763			PC(14:0/20:3(8Z,11Z,14Z));PC(14:0/20:3(5Z,8Z,11Z));PC(16:1(9Z)/18:2(9Z,12Z));PC(18:3(9Z,12Z,15Z)/16:0);PC(18:3(6Z,9Z,12Z)/16:0);PC(18:2(9Z,12Z)/16:1(9Z));PC(20:3(8Z,11Z,14Z)/14:0);PC(20:3(5Z,8Z,11Z)/14:0);PC(14:1(9Z)/20:2(11Z,14Z));PC(20:2(11Z,14Z)/14:1(9Z));PC(16:0/18:3(9Z,12Z,15Z));PC(16:0/18:3(6Z,9Z,12Z));	3.30224543882114;3.30224543882114;3.30224543882114;3.30224543882114;3.30224543882114;3.30224543882114;3.30224543882114;3.30224543882114;3.30224543882114;3.30224543882114;3.30224543882114;3.30224543882114;	MS1 mz matched	814.562	130.909	1663.33	1739	1638.06	256.03	668.92	914.717	1117.02	500.352	1221.7	1340.37	1486.1	1108.03	180.212	234.538	5536.58	371.92	8591.97
8773			PC(20:1(11Z)/14:1(9Z));PC(20:2(11Z,14Z)/14:0);PE-NMe(18:1(9Z)/18:1(9Z));PC(18:1(11Z)/16:1(9Z));PE(15:0/22:2(13Z,16Z));PC(16:1(9Z)/18:1(11Z));PC(18:2(9Z,12Z)/16:0);PE(22:2(13Z,16Z)/15:0);PC(18:1(9Z)/16:1(9Z));PC(16:0/18:2(9Z,12Z));PC(16:1(9Z)/18:1(9Z));PC(14:1(9Z)/20:1(11Z));PC(14:0/20:2(11Z,14Z));	6.39538283076834;6.39538283076834;6.39538283076834;6.39538283076834;6.39538283076834;6.39538283076834;6.39538283076834;6.39538283076834;6.39538283076834;6.39538283076834;6.39538283076834;6.39538283076834;6.39538283076834;	MS1 mz matched	816.58	130.432	28594.7	23869.6	21848.2	3453.22	27051.4	7123.77	9854.8	11413.2	22064.5	19401.7	32958.8	23760.8	3083.28	4915.11	88229.9	4497.81	140919
8774			PC(16:0/22:0);PC(14:0/24:0);PC(22:0/16:0);PC(18:0/20:0);PC(24:0/14:0);PC(20:0/18:0);	3.15621707062471;3.15621707062471;3.15621707062471;3.15621707062471;3.15621707062471;3.15621707062471;	MS1 mz matched	816.659	406.358	3460.89	3165.28	2788.87	3066.11	3420.38	2687.61	3016.89	2916.68	2701.59	3242.1	3403.01	3078.32	3010.59	3417.67	3030.08	2923.86	2997.49
8786			Methyl 2,3,4,6-tetra-O-galloyl-beta-D-glucopyranoside;	-20.5581987031696;	MS1 mz matched	818.595	131.248	92658.3	74764	73566.2	20959.1	76173.1	20760	31292.7	37660	54149.6	57743.7	67956.3	98414.2	21363	20853.5	328377	23543.5	544084
8802			2'',3'',6''-Tris-O-(3,4,5-trihydroxybenzoyl)-3'-Glucosyl-2',4',6'-trihydroxyacetophenone;	-3.94101144916921;	MS1 mz matched	821.573	131.248	29591.1	24711.6	25370.7	8466.18	24193.1	8290.32	11737.5	11794.4	18567	19282.9	21797.4	30436.6	10540.5	7255.56	86493	10572.7	128830
8812			Vincristine;Nodularin	7.61857336673795;1.43642858030311	MS1 mz matched	823.964	340.675	16727.3	15454.6	14020.9	13746.8	15827.9	18092.9	15583.5	15512.8	15734.8	19170.3	12943.2	17432.7	16858.8	15712.9	17212.5	17417.1	14740.9
8816			Castanin;Granatin A;Pedunculagin	18.8645287207817;18.8645287207817;18.8645287207817	MS1 mz matched	824.58	129.494	2177.46	2474.01	2465.7	803.067	697.76	1015.22	1392.02	662.63	1114.13	1208.48	1085.71	980.447	1255.16	996.946	20359	1115.85	26628.6
8858			PC(20:3(5Z,8Z,11Z)/20:3(5Z,8Z,11Z));PC(18:1(9Z)/22:5(4Z,7Z,10Z,13Z,16Z));PC(20:3(8Z,11Z,14Z)/20:3(5Z,8Z,11Z));PC(18:2(9Z,12Z)/22:4(7Z,10Z,13Z,16Z));PC(20:4(5Z,8Z,11Z,14Z)/20:2(11Z,14Z));PC(22:5(7Z,10Z,13Z,16Z,19Z)/18:1(9Z));PC(18:4(6Z,9Z,12Z,15Z)/22:2(13Z,16Z));PC(18:1(11Z)/22:5(4Z,7Z,10Z,13Z,16Z));PC(20:3(8Z,11Z,14Z)/20:3(8Z,11Z,14Z));PC(22:4(7Z,10Z,13Z,16Z)/18:2(9Z,12Z));PC(22:5(7Z,10Z,13Z,16Z,…	18.4651161834075;18.4651161834075;18.4651161834075;18.4651161834075;18.4651161834075;18.4651161834075;18.4651161834075;18.4651161834075;18.4651161834075;18.4651161834075;18.4651161834075;18.4651161834075;18.4651161834075;18.4651161834075;18.4651161834075;18.4651161834075;18.4651161834075;18.4651161834075;18.4651161834075;18.4651161834075;18.4651161834075;18.4651161834075;18.4651161834075;18.46511…	MS1 mz matched	832.609	130.509	9355.95	8100.25	7742.96	4043.08	8618.42	3127.12	4159.54	4632.83	6338.09	4390.96	5382.14	5688.62	4767.76	3368.28	35007.8	4078.34	48262.9
8882			PC(22:6(4Z,7Z,10Z,13Z,16Z,19Z)/20:4(8Z,11Z,14Z,17Z));PC(20:5(5Z,8Z,11Z,14Z,17Z)/22:5(7Z,10Z,13Z,16Z,19Z));PC(22:6(4Z,7Z,10Z,13Z,16Z,19Z)/20:4(5Z,8Z,11Z,14Z));PC(20:5(5Z,8Z,11Z,14Z,17Z)/22:5(4Z,7Z,10Z,13Z,16Z));PC(22:5(4Z,7Z,10Z,13Z,16Z)/20:5(5Z,8Z,11Z,14Z,17Z));PC(22:5(7Z,10Z,13Z,16Z,19Z)/20:5(5Z,8Z,11Z,14Z,17Z));PC(20:4(5Z,8Z,11Z,14Z)/22:6(4Z,7Z,10Z,13Z,16Z,19Z));PC(20:4(8Z,11Z,14Z,17Z)/22:6(4Z,…	15.336958240985;15.336958240985;15.336958240985;15.336958240985;15.336958240985;15.336958240985;15.336958240985;15.336958240985;	MS1 mz matched	835.14	121.576	17515.2	13448.9	13159.7	14047.8	8857.41	15619.9	15672.8	19323.6	18098.5	17373.1	19544.2	11913.1	12126.1	6432.33	2384.95	14388.9	4239.46
8910					Unmapped	838.001	340.659	10656.9	7477.27	7241.76	8731.23	28321.8	4986.51	23446.8	7799.62	4361.77	9099.09	9268.26	7468.16	9898.44	7848.68	4911.1	9455.46	6777.3
8929			Virginiamycin;Virginiamycin S1;Virginiamycin factor S	-11.0451624555137;-11.0451624555137	MS1 mz matched	839.908	345.784	1760.51	1996.92	1135.73	1404.16	1338.48	1691.52	1974.91	1659.82	2152.96	1397.59	1413.19	1963.48	1665.5	1651.2	972.173	1729.52	1491.89
8931			TG(14:0/16:1(9Z)/18:0);TG(18:0/16:0/14:1(9Z));TG(20:0/14:0/14:1(9Z));TG(18:0/14:0/16:1(9Z))[iso6];TG(14:0/16:0/18:1(9Z));TG(16:0/16:1(9Z)/16:0);TG(15:0/15:0/18:1(11Z));TG(16:0/18:0/14:1(9Z));TG(14:0/14:1(9Z)/20:0);TG(16:0/16:0/16:1(9Z))[iso3];TG(15:0/15:0/18:1(9Z));TG(14:0/14:0/20:1(11Z));TG(14:0/18:1(9Z)/16:0);TG(14:0/20:1(11Z)/14:0);TG(16:0/14:0/18:1(9Z))[iso6];TG(14:0/16:0/18:1(11Z));TG(16:0/1…	-18.9990293110626;-18.9990293110626;-18.9990293110626;-18.9990293110626;-18.9990293110626;-18.9990293110626;-18.9990293110626;-18.9990293110626;-18.9990293110626;-18.9990293110626;-18.9990293110626;-18.9990293110626;-18.9990293110626;-18.9990293110626;-18	MS1 mz matched	840.261	294.041	2860.56	2542.29	1987.23	2869.69	1660.12	2358.54	2041.1	2311.46	2636.21	2543.59	2160.45	2065.98	2401.62	1597.5	303.311	1604.77	1345.81
8934			PE(22:4(7Z,10Z,13Z,16Z)/22:5(4Z,7Z,10Z,13Z,16Z));PE(22:4(7Z,10Z,13Z,16Z)/22:5(7Z,10Z,13Z,16Z,19Z));PE(22:5(7Z,10Z,13Z,16Z,19Z)/22:4(7Z,10Z,13Z,16Z));PE(22:5(4Z,7Z,10Z,13Z,16Z)/22:4(7Z,10Z,13Z,16Z));	20.620699130555;20.620699130555;20.620699130555;20.620699130555;	MS1 mz matched	840.58	128.452	11779.5	11398.4	11424.8	1406.93	3263.59	2197.98	3309.04	1370.5	3009.44	1765.68	1818.54	3679.24	3573.79	2358.24	51648.6	2322.25	86760.5
8951			PE(22:2(13Z,16Z)/22:5(4Z,7Z,10Z,13Z,16Z));PE(22:1(13Z)/22:6(4Z,7Z,10Z,13Z,16Z,19Z));PE(22:2(13Z,16Z)/22:5(7Z,10Z,13Z,16Z,19Z));PE(22:5(4Z,7Z,10Z,13Z,16Z)/22:2(13Z,16Z));PE(22:5(7Z,10Z,13Z,16Z,19Z)/22:2(13Z,16Z));PE(22:6(4Z,7Z,10Z,13Z,16Z,19Z)/22:1(13Z));	20.5210907124526;20.5210907124526;20.5210907124526;20.5210907124526;20.5210907124526;20.5210907124526;	MS1 mz matched	844.611	130.402	44792.8	46170.8	44634.3	8659.45	48608.9	9259	13522.6	21090.7	38995.5	35787.2	47519.4	41047.5	6856.63	9993.66	204592	9889.37	331043
8958			Goyaglycoside g;	-0.616517110016693;	MS1 mz matched	845.969	341.262	48562.4	44844.8	45160.8	47583.1	44688.6	43702.9	43650.4	45767.1	44775.2	46631.9	49832.7	43454.8	50562.1	45947.2	47647.4	46673.7	41691.9
8961			PE(24:1(15Z)/20:5(5Z,8Z,11Z,14Z,17Z));PE(22:1(13Z)/22:5(4Z,7Z,10Z,13Z,16Z));PE(22:6(4Z,7Z,10Z,13Z,16Z,19Z)/22:0);PE(22:4(7Z,10Z,13Z,16Z)/22:2(13Z,16Z));PE(22:1(13Z)/22:5(7Z,10Z,13Z,16Z,19Z));PE(20:5(5Z,8Z,11Z,14Z,17Z)/24:1(15Z));PE(22:5(4Z,7Z,10Z,13Z,16Z)/22:1(13Z));PE(22:2(13Z,16Z)/22:4(7Z,10Z,13Z,16Z));PE(22:5(7Z,10Z,13Z,16Z,19Z)/22:1(13Z));PE(22:0/22:6(4Z,7Z,10Z,13Z,16Z,19Z));	-15.4613723704025;-15.4613723704025;-15.4613723704025;-15.4613723704025;-15.4613723704025;-15.4613723704025;-15.4613723704025;-15.4613723704025;-15.4613723704025;-15.4613723704025;	MS1 mz matched	846.593	130.279	27040.7	20175.7	31607.3	9849.11	31067.6	4127.84	4847.18	14928.2	24827.7	16687.1	10321.4	28821.9	16683.8	3689.37	200152	14333.4	258536
8968			SM(d18:1/24:1(15Z));	-5.07606264783279;	MS1 mz matched	847.65	158.455	3230.76	2879.3	2746.26	3619.64	3543.43	2044.88	2836.23	4775.12	4375.7	3083.1	4045.55	3076.46	3311.45	1802.1	4915.03	3495.85	12922.9
8987			PC(dm18:1(11Z)/20:4(8Z,11Z,14Z,17Z));PC(P-18:1(11Z)/20:4(5Z,8Z,11Z,14Z));PC(20:4(5Z,8Z,11Z,14Z)/P-18:1(9Z));PC(22:5(7Z,10Z,13Z,16Z,19Z)/P-16:0);PC(20:5(5Z,8Z,11Z,14Z,17Z)/P-18:0);PC(P-18:1(9Z)/20:4(8Z,11Z,14Z,17Z));PC(P-18:1(9Z)/20:4(5Z,8Z,11Z,14Z));PC(20:4(8Z,11Z,14Z,17Z)/P-18:1(11Z));PC(o-16:0/22:6(4Z,7Z,10Z,13Z,16Z,19Z));PC(P-18:0/20:5(5Z,8Z,11Z,14Z,17Z));PC(P-16:0/22:5(4Z,7Z,10Z,13Z,16Z));PC(…	2.66491358692921;2.66491358692921;2.66491358692921;2.66491358692921;2.66491358692921;2.66491358692921;2.66491358692921;2.66491358692921;2.66491358692921;2.66491358692921;2.66491358692921;2.66491358692921;2.66491358692921;2.66491358692921;2.66491358692921;2.66491358692921;	MS1 mz matched	850.606	129.802	7639.93	4674.03	5731.47	1884.27	5276.05	2436.06	3304.2	2477.22	3852.61	2702.68	3128.79	3901.01	2794.47	2094.94	28037.7	2962.12	38108.9
9001					Unmapped	851.89	346.435	1610.39	1221.85	1190.95	1467.99	1971.44	498	1516.4	1296.54	1669.45	1436.8	1347.95	1246.08	1552.76	1574.4	1098.71	1353.16	1478.09
9032					Unmapped	856.608	129.727	3135.48	3677.51	2809	910.045	1494.52	817.856	1089.76	1389.73	1674.95	1024.96	1924.42	1098.58	1001.3	1057.06	21071.2	1110.99	21714.8
9043			PE(22:5(4Z,7Z,10Z,13Z,16Z)/24:0);PE(24:0/22:5(4Z,7Z,10Z,13Z,16Z));PE(22:5(7Z,10Z,13Z,16Z,19Z)/24:0);PE(22:4(7Z,10Z,13Z,16Z)/24:1(15Z));PE(24:1(15Z)/22:4(7Z,10Z,13Z,16Z));PE(24:0/22:5(7Z,10Z,13Z,16Z,19Z));3,4-Didehydroadipyl-CoA semialdehyde;cis-3,4-Dehydroadipyl-CoA semialdehyde	-19.432897312183;-19.432897312183;-19.432897312183;-19.432897312183;-19.432897312183;-19.432897312183;-6.60859609721611	MS1 mz matched	858.624	129.755	1780.65	1758.36	2266.01	804.446	1622.06	648.864	1507.8	1577.67	1764.87	1635.68	1405.41	2149.68	1161.7	849.949	8414.91	1022.18	12063.3
9046					Unmapped	859.131	123.469	12126.2	9104.68	9044.74	14123.7	11103.9	11840.4	10562.3	7774.84	8997.26	10646	6294.56	13897.1	12433.2	11385.2	8448.27	14016.5	10221.7
9055			Mesaconyl-CoA;Glutaconyl-CoA;Itaconyl-CoA;Itaconyl-CoA;Glutaconyl-1-CoA;4-Carboxybut-2-enoyl-CoA;Glutaconyl-CoA;(E)-Glutaconyl-CoA;(2E)-4-Carboxybut-2-enoyl-CoA;2-Methylfumaryl-CoA;Mesaconyl-CoA;Mesaconyl-C1-CoA;(E)-3-Carboxy-2-methylprop-2-enoyl-CoA;3-Methylfumaryl-CoA;(E)-3-Carboxybut-2-enoyl-CoA;Mesaconyl-C4-CoA	2.2737142713686;2.2737142713686;2.2737142713686;2.72845836641512;2.72845836641512;2.72845836641512;2.72845836641512	MS1 mz matched	860.606	131.204	3252.42	2894.91	2752.37	1212.17	1655.02	921.952	1166.38	910.813	1070.63	692.162	1238.27	1542.74	2122.49	785.426	14838.5	1622.36	12506.1
9059			Lactosylceramide (d18:1/16:0);Galabiosylceramide (d18:1/16:0);	-17.8581805069292;-17.8581805069292;	MS1 mz matched	861.167	279.664	1609.29	2056.42	2460.68	2004.85	895.078	1420.95	1267.8	1408.62	2137.12	1194.22	1762.15	710.805	2026.99	1038.86	1310.19	3528.43	3700.08
9062			PI(18:0/18:2(9Z,12Z));PI(20:2(11Z,14Z)/16:0);PI(18:1(11Z)/18:1(9Z));PI(16:0/20:2(11Z,14Z));PI(18:1(11Z)/18:1(11Z));PI(18:1(9Z)/18:1(11Z));PI(18:1(9Z)/18:1(9Z));PI(18:2(9Z,12Z)/18:0);	-4.4541977215989;-4.4541977215989;-4.4541977215989;-4.4541977215989;-4.4541977215989;-4.4541977215989;-4.4541977215989;-4.4541977215989;	MS1 mz matched	861.553	179.611	2211.85	2274.86	1850.72	994.818	3261.8	1085.5	1360.26	1655.83	2160.63	2414.34	3699.98	2838.97	822.606	732.534	5652.82	863.729	5557.66
9064					Unmapped	862.008	340.659	145864	122307	118474	150171	139169	113954	125482	159859	158935	137543	169170	146743	165859	140111	134711	158908	103546
9067			PC(18:4(6Z,9Z,12Z,15Z)/22:5(7Z,10Z,13Z,16Z,19Z));PC(22:5(7Z,10Z,13Z,16Z,19Z)/18:4(6Z,9Z,12Z,15Z));PC(18:3(6Z,9Z,12Z)/22:6(4Z,7Z,10Z,13Z,16Z,19Z));PC(20:4(5Z,8Z,11Z,14Z)/20:5(5Z,8Z,11Z,14Z,17Z));PC(20:5(5Z,8Z,11Z,14Z,17Z)/20:4(8Z,11Z,14Z,17Z));PC(18:4(6Z,9Z,12Z,15Z)/22:5(4Z,7Z,10Z,13Z,16Z));PC(18:3(9Z,12Z,15Z)/22:6(4Z,7Z,10Z,13Z,16Z,19Z));PC(22:6(4Z,7Z,10Z,13Z,16Z,19Z)/18:3(6Z,9Z,12Z));PC(20:4(8Z,…	-21.1528897702593;-21.1528897702593;-21.1528897702593;-21.1528897702593;-21.1528897702593;-21.1528897702593;-21.1528897702593;-21.1528897702593;-21.1528897702593;-21.1528897702593;-21.1528897702593;-21.1528897702593;	MS1 mz matched	862.51	340.59	62954.8	52658	50606.1	60930.5	58694.9	43954.8	50826.9	62927.1	66966.2	57814.8	70810.9	62467	74269.9	57061.5	55532.5	60555	40161.9
9097			S-Methylmalonyl-CoA;Succinyl-CoA;Methylmalonyl-CoA;R-Methylmalonyl-CoA;Succinyl-CoA;Succinyl coenzyme A;(S)-Methylmalonyl-CoA;(S)-Methylmalonyl-coenzyme A;(2S)-Methylmalonyl-CoA;D-Methylmalonyl-CoA;(R)-Methylmalonyl-CoA;L-Methylmalonyl-CoA;Methylmalonyl-CoA;Methylmalonyl coenzyme A;2-Methylmalonyl-CoA	-14.6001588276834;-14.6001588276834;-14.6001588276834;-14.6001588276834;-14.4849009384722;-14.4849009384722;-14.4849009384722;-14.4849009384722	MS1 mz matched	866.594	126.659	11790.5	8984.8	9109.81	3802.31	7201.1	1318.12	1260.04	1482.88	2237.04	2537.37	2170.66	5895.62	6526.78	2340.84	40078.9	5298.42	56010.4
9132					Unmapped	872.228	295.994	1626.05	1374.82	1301.62	1685.04	1762.54	1680.36	1813.21	2221.7	1235.21	2450.88	2461.96	1964.06	2009.07	1619.49	283.01	1836.6	215.142
9154					Unmapped	875.183	128.567	1255.15	1708.95	1179.4	1161.44	20270.2	337.437	361.645	859.057	283.139	257.013	325.756	624.19	871.919	593.295	327.44	376.936	190.535
9177			PC(20:3(8Z,11Z,14Z)/22:6(4Z,7Z,10Z,13Z,16Z,19Z));PC(22:5(4Z,7Z,10Z,13Z,16Z)/20:4(5Z,8Z,11Z,14Z));PC(22:5(4Z,7Z,10Z,13Z,16Z)/20:4(8Z,11Z,14Z,17Z));PC(20:5(5Z,8Z,11Z,14Z,17Z)/22:4(7Z,10Z,13Z,16Z));PC(22:4(7Z,10Z,13Z,16Z)/20:5(5Z,8Z,11Z,14Z,17Z));PC(22:6(4Z,7Z,10Z,13Z,16Z,19Z)/20:3(8Z,11Z,14Z));PC(20:3(5Z,8Z,11Z)/22:6(4Z,7Z,10Z,13Z,16Z,19Z));PC(22:5(7Z,10Z,13Z,16Z,19Z)/20:4(5Z,8Z,11Z,14Z));PC(20:4(5…	-0.817602562753811;-0.817602562753811;-0.817602562753811;-0.817602562753811;-0.817602562753811;-0.817602562753811;-0.817602562753811;-0.817602562753811;-0.817602562753811;-0.817602562753811;-0.817602562753811;-0.817602562753811;-0.817602562753811;-0.81760	MS1 mz matched	877.145	279.704	11711.5	13937.8	12363.6	14508.2	5703.12	11692.8	9550.63	10207.4	12147.2	8752.03	11905.9	5581.26	7098.35	8752.19	11490.8	15025	20780.5
9220					Unmapped	883.161	279.666	5180.67	3771.26	3884.4	4900.05	2821.34	3674.63	3365.72	4002.65	4013.22	3510.91	2969.85	1725.68	3037.97	2508.65	4738.3	5441.59	7702.38
9226			PC(22:2(13Z,16Z)/22:6(4Z,7Z,10Z,13Z,16Z,19Z));PC(22:6(4Z,7Z,10Z,13Z,16Z,19Z)/22:2(13Z,16Z));PC(22:4(7Z,10Z,13Z,16Z)/22:4(7Z,10Z,13Z,16Z));	-8.7568690391431;-8.7568690391431;-8.7568690391431;	MS1 mz matched	884.605	130.84	1780.81	2205.56	1425.66	662.406	740.372	829.722	1125.42	845.101	1187.18	840.93	1148.72	1324.5	519.204	647.61	9135.44	493.371	14607
9229			PI(20:4(5Z,8Z,11Z,14Z)/18:0);PI(20:3(5Z,8Z,11Z)/18:1(9Z));PI(18:1(11Z)/20:3(8Z,11Z,14Z));PI(20:4(8Z,11Z,14Z,17Z)/18:0);PI(18:1(9Z)/20:3(8Z,11Z,14Z));PI(18:1(9Z)/20:3(5Z,8Z,11Z));PI(16:0/22:4(7Z,10Z,13Z,16Z));PI(18:0/20:4(8Z,11Z,14Z,17Z));PI(20:2(11Z,14Z)/18:2(9Z,12Z));PI(20:3(8Z,11Z,14Z)/18:1(9Z));PI(18:2(9Z,12Z)/20:2(11Z,14Z));PI(20:3(8Z,11Z,14Z)/18:1(11Z));PI(22:4(10Z,13Z,16Z,19Z)/16:0);PI(16:0…	-4.02286539937879;-4.02286539937879;-4.02286539937879;-4.02286539937879;-4.02286539937879;-4.02286539937879;-4.02286539937879;-4.02286539937879;-4.02286539937879;-4.02286539937879;-4.02286539937879;-4.02286539937879;-4.02286539937879;-4.02286539937879;-4.	MS1 mz matched	885.554	176.806	2704.14	2517.78	2221.86	375.57	998.315	1582.86	1514.58	1118.52	1193.1	1348.44	1403.87	1081.32	422.592	749.859	17043.7	477.473	14874.5
9231			PIP(16:1(9Z)/16:1(9Z));PIP(16:2(9Z,12Z)/16:0);	-12.2743452756052;-12.2743452756052;	MS1 mz matched	885.969	340.682	78356	79995.4	84245.7	84353.4	87894.5	77933.3	82471.3	83378.4	82543.1	82554.5	85657.6	86002	85132.4	82806.1	81299.2	87968.2	74185.3
9232					Unmapped	886.175	119.698	5511.65	3745.67	3959.44	128.918	445.288	170.426	197.787	102.04	102.914	150.108	55.562	296.15	134.629	249.205	21322.7	145.606	8591.75
9233			alpha-Chaconine;alpha-Chaconine	5.74748343905125;5.75452984260486	MS1 mz matched	886.472	340.651	38303	34041.1	33320.6	33776.3	34700.5	31735.8	35006.5	37088.1	35498.1	33810.3	34846	37574	36668.9	34161.5	31810.9	36933.2	32128.7
9276					Unmapped	892.611	126.564	6043.58	4484.71	5694.28	2736.61	4988.68	1533.56	1724.51	916.325	992.788	1358.24	1915.95	4439.38	7753.42	2486.22	26567.4	3732.02	35550.4
9282			PC(20:3(8Z,11Z,14Z)/22:6(4Z,7Z,10Z,13Z,16Z,19Z));PC(22:5(4Z,7Z,10Z,13Z,16Z)/20:4(5Z,8Z,11Z,14Z));PC(22:5(4Z,7Z,10Z,13Z,16Z)/20:4(8Z,11Z,14Z,17Z));PC(20:5(5Z,8Z,11Z,14Z,17Z)/22:4(7Z,10Z,13Z,16Z));PC(22:4(7Z,10Z,13Z,16Z)/20:5(5Z,8Z,11Z,14Z,17Z));PC(22:6(4Z,7Z,10Z,13Z,16Z,19Z)/20:3(8Z,11Z,14Z));PC(20:3(5Z,8Z,11Z)/22:6(4Z,7Z,10Z,13Z,16Z,19Z));PC(22:5(7Z,10Z,13Z,16Z,19Z)/20:4(5Z,8Z,11Z,14Z));PC(20:4(5…	-0.817602562753811;-0.817602562753811;-0.817602562753811;-0.817602562753811;-0.817602562753811;-0.817602562753811;-0.817602562753811;-0.817602562753811;-0.817602562753811;-0.817602562753811;-0.817602562753811;-0.817602562753811;-0.817602562753811;-0.81760	MS1 mz matched	893.118	279.635	3962.16	4237.74	4212.79	4437.98	2861.65	3684.69	2968.83	4347.51	4183.57	3328.44	4108.68	1656.8	2359.23	3603.12	4635.97	6061.12	6610.14
9310			41-O-demethylrapamycin;	-6.99887007132091;	MS1 mz matched	899.135	279.613	3341.5	2412.49	2050.47	3471.16	2494.98	1856.9	2401.17	2341.63	2636.03	1728.74	1525.48	1326.6	1418.67	2429.72	1893.92	3365.28	3532.4
9318					Unmapped	900.598	132.088	3874.53	2802.54	2698.8	1072.08	4050.88	1511.11	670.965	1842.52	2797.96	2808.17	2115.21	3759.17	1573.78	1167.99	11222.8	551.172	17050
9327			31-Hydroxy rifabutin;	-16.3382769560248;	MS1 mz matched	903.011	340.635	830501	677189	681926	872609	798247	628551	741167	850642	831791	780320	919067	813852	926600	812305	750420	860242	609508
9329			alpha-Chaconine;alpha-Chaconine	5.74748343905125;5.75452984260486	MS1 mz matched	903.511	340.659	60322.1	46632.2	48381.3	57435	58052.4	40849.8	51484.9	59171	62406.8	55967.5	69863	59795.9	63026.8	51327.7	52570.7	65007.1	38397.4
9337					Unmapped	904.596	171.904	1559.71	1363.66	1305.92	207.106	3186.92	451.847	692.463	2075.01	1955.62	2008.02	2000.7	2593.6	53.7209	837.767	3509.35	340.468	747.21
9394			31-Hydroxy rifabutin;	-16.3382769560248;	MS1 mz matched	914.992	340.651	98675.5	84924.7	79910.4	103735	85625.7	74618.8	84185.7	95412	100566	86559.3	97802.8	95491.4	108729	89517	87312.6	102940	75489.8
9397			TG(14:1(9Z)/22:0/20:2n6);TG(16:1(9Z)/20:0/20:2n6);TG(15:0/18:3(9Z,12Z,15Z)/22:0);TG(22:0/20:2n6/14:1(9Z));TG(22:0/14:1(9Z)/18:2(9Z,12Z));TG(20:0/16:1(9Z)/18:2(9Z,12Z));TG(18:0/18:1(9Z)/20:2n6);TG(14:0/22:1(13Z)/18:2(9Z,12Z));TG(15:0/20:0/20:3(5Z,8Z,11Z));TG(20:0/16:1(9Z)/20:2n6);TG(15:0/22:0/18:3(6Z,9Z,12Z));TG(14:1(9Z)/22:0/18:2(9Z,12Z));TG(22:1(13Z)/14:0/20:2n6);TG(15:0/20:0/20:3n6);TG(16:0/20:…	6.00361150586445;6.00361150586445;6.00361150586445;6.00361150586445;6.00361150586445;6.00361150586445;6.00361150586445;6.00361150586445;6.00361150586445;6.00361150586445;6.00361150586445;6.00361150586445;6.00361150586445;6.00361150586445;6.00361150586445;6.00361150586445;6.00361150586445;6.00361150586445;6.00361150586445;6.00361150586445;6.00361150586445;6.00361150586445;6.00361150586445;6.003611…	MS1 mz matched	915.493	340.663	45748.1	45643.2	42925	51743.2	45512.1	39137.1	42072.5	47825.9	48294.1	40360	53647.1	44436	47152.6	48071.9	49264.5	52529.4	37117.3
9419					Unmapped	919.19	353.438	2929.86	2362.77	2318.79	2418.88	3274.72	3734.73	2835.67	3472.72	1499.09	2461.68	3038.8	2169.83	3592.18	3481.73	1950.36	1984.75	1432.39
9434					Unmapped	922.619	127.225	2479.16	2139.76	2706.74	1601.86	2714.38	511.979	891.063	1005.6	1043.09	739.335	1149.23	854.185	4413.17	1469.94	17675.8	2668.37	5824.14
9459					Unmapped	927.973	340.675	59759.8	54618.4	57457.7	58469	57663	51220.2	55336.6	59393.5	58017	60489.6	56787.7	57136.3	61340.2	55810	54603.6	61377.8	51275.7
9463			PI(20:3(8Z,11Z,14Z)/18:0);PI(20:3(5Z,8Z,11Z)/18:0);PI(18:0/20:3(5Z,8Z,11Z));PI(18:0/20:3(8Z,11Z,14Z));PI(18:2(9Z,12Z)/20:1(11Z));PI(16:0/22:3(10Z,13Z,16Z));PI(20:1(11Z)/18:2(9Z,12Z));PI(22:3(10Z,13Z,16Z)/16:0);Bacteriopheophytin;Bacteriopheophytin a	13.7531784505985;13.7531784505985;13.7531784505985;13.7531784505985;13.7531784505985;13.7531784505985;13.7531784505985;13.7531784505985;9.56586180258692	MS1 mz matched	928.592	131.891	2427.2	2427.31	1861.4	1030.76	1780.44	1100.34	895.248	929.316	1006.3	1267.47	2045.25	1942.45	980.733	950.509	3033.18	1130.36	9619.78
9474					Unmapped	930.571	131.204	2405.92	2490.24	2048.13	747.314	1376.83	925.058	1159.84	824.925	1216.31	1090.42	1528.46	1987.38	1364.38	831.652	5752.74	1225.93	4427.48
9479					Unmapped	931.205	126.645	6044.07	6098.04	5625.89	4311.74	16251.4	90.4855	166.286	107.914	67.736	120.825	38.199	1077.79	2322	2796.09	273.439	133.481	0
9539					Unmapped	944.011	340.659	116183	95581.9	87242	111519	103045	82112.6	97337.5	122701	117208	103181	125700	109926	128967	110138	101325	120383	73376.3
9540					Unmapped	944.017	174.633	14251.1	7809.21	13423.8	8062.56	13222.3	11937.8	13759.7	14181.3	9379.46	13284	15366.9	13566.7	15395	6957.4	11883.3	14709.1	8598.04
9543			TG(20:3(5Z,8Z,11Z)/o-18:0/22:5(4Z,7Z,10Z,13Z,16Z));TG(22:5(7Z,10Z,13Z,16Z,19Z)/20:3(5Z,8Z,11Z)/o-18:0);TG(22:5(4Z,7Z,10Z,13Z,16Z)/20:3(5Z,8Z,11Z)/o-18:0);TG(22:5(4Z,7Z,10Z,13Z,16Z)/20:3n6/o-18:0);TG(20:3n6/22:5(7Z,10Z,13Z,16Z,19Z)/o-18:0);TG(20:3(5Z,8Z,11Z)/22:5(4Z,7Z,10Z,13Z,16Z)/o-18:0);TG(20:3n6/o-18:0/22:5(7Z,10Z,13Z,16Z,19Z));TG(22:5(7Z,10Z,13Z,16Z,19Z)/20:3n6/o-18:0);TG(20:3n6/o-18:0/22:5(4…	-3.80739408623475;-3.80739408623475;-3.80739408623475;-3.80739408623475;-3.80739408623475;-3.80739408623475;-3.80739408623475;-3.80739408623475;-3.80739408623475;-3.80739408623475;-3.80739408623475;-3.80739408623475;-3.80739408623475;-3.80739408623475;-3.	MS1 mz matched	944.513	340.659	54844.9	44751.8	48923.3	56999.2	52384.5	38637.3	47111.5	54999.8	47081.2	53579.1	60806.5	55785.9	66415.9	53682.6	49707	62496	36707.7
9576			Conocurvone	11.098	MS1 mz matched	951.393	287.099	105068	97664.2	108692	146296	138963	101087	134476	118426	113807	115230	150519	130508	169786	115133	11227.5	142602	12453.9
9614	T0901317	0.9944			MS2 reverse	961.052	340.59	414709	326823	327905	427038	402302	289535	357319	404949	409713	377636	478974	397734	484237	389544	359056	411982	279777
9617			TG(20:3(5Z,8Z,11Z)/o-18:0/22:5(4Z,7Z,10Z,13Z,16Z));TG(22:5(7Z,10Z,13Z,16Z,19Z)/20:3(5Z,8Z,11Z)/o-18:0);TG(22:5(4Z,7Z,10Z,13Z,16Z)/20:3(5Z,8Z,11Z)/o-18:0);TG(22:5(4Z,7Z,10Z,13Z,16Z)/20:3n6/o-18:0);TG(20:3n6/22:5(7Z,10Z,13Z,16Z,19Z)/o-18:0);TG(20:3(5Z,8Z,11Z)/22:5(4Z,7Z,10Z,13Z,16Z)/o-18:0);TG(20:3n6/o-18:0/22:5(7Z,10Z,13Z,16Z,19Z));TG(22:5(7Z,10Z,13Z,16Z,19Z)/20:3n6/o-18:0);TG(20:3n6/o-18:0/22:5(4…	-3.80739408623475;-3.80739408623475;-3.80739408623475;-3.80739408623475;-3.80739408623475;-3.80739408623475;-3.80739408623475;-3.80739408623475;-3.80739408623475;-3.80739408623475;-3.80739408623475;-3.80739408623475;-3.80739408623475;-3.80739408623475;-3.	MS1 mz matched	961.554	340.612	41147.5	33990.6	30464.4	42645.7	36778.1	24900.5	30833.5	37089.1	35974.4	39536.2	42858.7	34873.6	43470.3	35337.3	34122.3	39369.7	23688.1
9642					Unmapped	967.973	340.675	78973.2	65858.8	64734.6	69591	76735.4	59042.5	66914.6	72434.8	72164.6	70434.4	72223.1	68695.8	71179.3	68888.2	73473.5	70207.1	63426.5
9643			TG(18:2(9Z,12Z)/20:3(5Z,8Z,11Z)/22:5(4Z,7Z,10Z,13Z,16Z));TG(20:3(5Z,8Z,11Z)/22:5(4Z,7Z,10Z,13Z,16Z)/18:2(9Z,12Z));TG(18:2(9Z,12Z)/20:3n6/22:5(4Z,7Z,10Z,13Z,16Z));TG(20:2n6/20:3(5Z,8Z,11Z)/22:5(7Z,10Z,13Z,16Z,19Z));TG(20:2n6/22:4(7Z,10Z,13Z,16Z)/20:4(5Z,8Z,11Z,14Z));TG(20:3(5Z,8Z,11Z)/20:2n6/22:5(7Z,10Z,13Z,16Z,19Z));TG(18:2(9Z,12Z)/22:4(7Z,10Z,13Z,16Z)/20:4(8Z,11Z,14Z,17Z));TG(20:3(5Z,8Z,11Z)/22:…	-20.6290413581148;-20.6290413581148;-20.6290413581148;-20.6290413581148;-20.6290413581148;-20.6290413581148;-20.6290413581148;-20.6290413581148;-20.6290413581148;-20.6290413581148;-20.6290413581148;-20.6290413581148;-20.6290413581148;-20.6290413581148;-20	MS1 mz matched	968.475	340.663	29635.1	32308.9	29515.2	31626.1	34487.4	31221	30819	34777.2	36399.7	34244	33663.6	30965.1	32464.2	30465.1	31104	31549.3	27110.9
9669					Unmapped	974.035	340.619	20481.5	15941.4	17508.7	24691.8	22773.1	11237.2	16621.1	22963.5	18323.4	22025.3	23012.6	20715.2	27608.5	21731.1	16279.2	21977.6	12703.9
9670			1-Archaetidyl-1D-myo-inositol 3-phosphate;1-Saturated archaetidyl-1D-myo-inositol 3-phosphate;Archaetidylinositol phosphate	-1.43552	MS1 mz matched	974.254	125.993	4727.11	5340.91	5075.05	15225.2	1396.93	724.361	77.4936	1520.97	331.052	90.249	695.068	370.242	5620.97	6963.68	0	1227.76	0
9678			TG(20:5(5Z,8Z,11Z,14Z,17Z)/24:1(15Z)/o-18:0);TG(22:0/o-18:0/22:6(4Z,7Z,10Z,13Z,16Z,19Z));TG(22:5(7Z,10Z,13Z,16Z,19Z)/22:1(13Z)/o-18:0);TG(22:4(7Z,10Z,13Z,16Z)/22:2(13Z,16Z)/o-18:0);TG(24:1(15Z)/o-18:0/20:5(5Z,8Z,11Z,14Z,17Z));TG(22:1(13Z)/22:5(4Z,7Z,10Z,13Z,16Z)/o-18:0);TG(22:1(13Z)/o-18:0/22:5(7Z,10Z,13Z,16Z,19Z));TG(22:2(13Z,16Z)/22:4(7Z,10Z,13Z,16Z)/o-18:0);TG(22:1(13Z)/o-18:0/22:5(4Z,7Z,10Z,1…	13.0242919767773;13.0242919767773;13.0242919767773;13.0242919767773;13.0242919767773;13.0242919767773;13.0242919767773;13.0242919767773;13.0242919767773;13.0242919767773;13.0242919767773;13.0242919767773;13.0242919767773;13.0242919767773;13.0242919767773;	MS1 mz matched	975.885	346.099	1258.8	1592.68	1439.8	1673.8	1487.93	1182.46	1511.28	1908.89	1777.19	1699.53	1303.61	1153.31	1674.95	1278.89	1018.08	1405.2	1719.58
9725					Unmapped	985.014	340.659	593017	472352	493511	615128	578977	419764	524268	603758	582410	546563	683410	578877	671773	573245	527447	617356	408100
9727			TG(20:3n6/18:2(9Z,12Z)/20:3n6);TG(20:1(11Z)/18:2(9Z,12Z)/20:5(5Z,8Z,11Z,14Z,17Z));TG(15:0/22:2(13Z,16Z)/22:6(4Z,7Z,10Z,13Z,16Z,19Z));TG(18:2(9Z,12Z)/20:3(5Z,8Z,11Z)/20:3n6);TG(20:2n6/18:4(6Z,9Z,12Z,15Z)/22:2(13Z,16Z));TG(18:1(11Z)/20:2n6/22:5(7Z,10Z,13Z,16Z,19Z));TG(18:1(9Z)/22:5(7Z,10Z,13Z,16Z,19Z)/20:2n6);TG(20:3n6/20:2n6/20:3n6);TG(18:2(9Z,12Z)/18:1(9Z)/22:5(4Z,7Z,10Z,13Z,16Z));TG(20:2n6/18:1(…	5.71135086563849;5.71135086563849;5.71135086563849;5.71135086563849;5.71135086563849;5.71135086563849;5.71135086563849;5.71135086563849;5.71135086563849;5.71135086563849;5.71135086563849;5.71135086563849;5.71135086563849;5.71135086563849;5.71135086563849;5.71135086563849;5.71135086563849;5.71135086563849;5.71135086563849;5.71135086563849;5.71135086563849;5.71135086563849;5.71135086563849;5.711350…	MS1 mz matched	985.515	340.659	49170.5	38191.4	40834.4	51289.2	46035.3	32637.9	42915.2	48539.6	51682.2	47429.3	58669.6	52437.8	56908	47113.3	45778.9	55768.7	36783.8
9738			Pelargonidin 3-O-[b-D-Glucopyranosyl-(1-&gt;2)-[4-hydroxycinnamoyl-(-&gt;6)]-b-D-glucopyranoside](E-) 5-O-(6-O-malonyl-b-D-glucopyranoside);	-24.4476585017706;	MS1 mz matched	988.232	126.293	18268.8	18200.1	14915.3	13155.8	13299.5	1422.94	933.9	1722.97	317.448	4259.21	485.513	5154.69	10124.1	6330.6	14.3634	1218.75	135.949
9761			Diadenosine hexaphosphate;P1,P6-Bis(5'-adenosyl)hexaphosphate	4.73660376077859;4.73660376077859	MS1 mz matched	995.352	290.909	20686	20364	16090.7	19094.6	20666.6	20472.9	20619.4	21960.6	19917.5	18879.6	21563.3	15903.5	20230.1	19374.5	14426.7	23705.7	13254.4
9765					Unmapped	996.994	340.665	73268.5	73786.2	68555.4	77423.6	73808.8	54508.8	64704.8	78636.5	75759.1	73989.9	76531.5	78947.2	88842.1	71341.1	70174.7	74096.5	59298.8
9769			PIP2(16:0/18:0);PIP2(18:0/16:0);	18.2374423659998;18.2374423659998;	MS1 mz matched	997.496	340.665	40518.2	39826.9	31371	45715.6	39768.3	35393.7	33854.3	42040	42042.6	38859.2	48345.6	40579.6	48524	38387.3	36242.5	43533.1	29279.1
9779					Unmapped	998.856	346.433	1749.58	2742.53	2175.16	2290.12	1720.11	2966.77	2159.61	2715.51	3207.19	1772.5	1960.33	2023.04	1809.52	1797.09	1706.98	1656.56	2552.31
9800					Unmapped	1004.21	125.724	3234.93	4779.68	3450.52	3137.7	2726.99	54.2655	78.0233	88.8335	81.1988	342.168	0	1013.91	2366.29	1568.34	0	218.1	0
9823			TG(24:1(15Z)/22:2(13Z,16Z)/o-18:0);TG(24:1(15Z)/o-18:0/22:2(13Z,16Z));TG(22:2(13Z,16Z)/24:1(15Z)/o-18:0);	17.085731379941;17.085731379941;17.085731379941;	MS1 mz matched	1009.98	340.675	57076.7	51904.1	51004.3	58130.9	55146.5	50087.8	51520.4	56338.6	58289.7	60212	61286.2	61039	58142.2	53340.1	55469.4	64503.5	46642.5
9836			Guanosine hexaphosphate adenosine;	-23.5186342378869;	MS1 mz matched	1011.32	290.285	15938	19152	20335.8	18975.1	18515.2	20487.4	16004.5	19292.6	18393.4	16219.9	20468.3	18883.9	18245.8	17021	13027.2	22532.8	12715.6
9876					Unmapped	1017.34	291.531	31998.1	28192.1	24346.5	33408	33089	25464.6	26789.6	35766.3	29660.8	27857.7	30744.7	33607	30484.9	27477	15714.6	33171.1	19643.2
9882					Unmapped	1019	340.663	7743.47	7064.49	8051.49	8511.82	7156.16	5829	7288.59	7830.45	8214.66	7295.84	8707.3	9022.53	8141	7419.99	7749.42	8753.52	5208.53
9890					Unmapped	1020.96	340.665	37299.1	43331	44874.1	37568.1	44237.7	41645.8	41392.7	41857.1	42040.2	43876.1	42009.7	43977.9	42138	36195.7	38233	42244	41463.8
9891			PIP2(18:1(9Z)/18:1(9Z));PIP2(16:0/20:2(11Z,14Z));PIP2(18:1(11Z)/18:1(11Z));PIP2(18:1(11Z)/18:1(9Z));PIP2(18:0/18:2(9Z,12Z));PIP2(18:1(9Z)/18:1(11Z));PIP2(18:2(9Z,12Z)/18:0);PIP2(20:2(11Z,14Z)/16:0);	-19.3547164905613;-19.3547164905613;-19.3547164905613;-19.3547164905613;-19.3547164905613;-19.3547164905613;-19.3547164905613;-19.3547164905613;	MS1 mz matched	1021.46	340.663	22429.1	19740.1	23803.7	21118.6	22567.8	18987.9	21636.4	23675.3	23483.5	22505.6	20450.1	22170.4	21875.5	23675.1	20517.5	21012.6	19517.6
9894			TR-Saponin A;Aeruginopeptin 917S-C	-3.61623462597502;-18.080911590712	MS1 mz matched	1022.15	279.652	2428.94	2611.01	3021.49	2790.12	1060.59	3382.11	2072.79	1691.33	2834.59	2783.3	2778.83	1224.69	2732.01	2205.43	1831.3	2898.15	4187.88
9917					Unmapped	1026.01	340.659	80993.8	68243.6	62264.3	88400.7	79931.7	57410.5	69169.1	82310.9	76799.5	80390.9	96397.5	85681.2	99430.9	79808	78457.7	87694.2	54607.9
9919					Unmapped	1026.52	340.588	44095.8	38417.8	40384.1	45936.5	45759.2	31953.8	41384.9	45905.7	45652.4	46819.4	53782.1	47733.1	57195.4	44223.7	44367.2	53570.5	29910.6
9928			Pisumsaponin I;	11.3684030104881;	MS1 mz matched	1028.17	279.664	4765.81	5405.34	4737.15	5550.08	3099.69	3893.21	4501.12	3639.28	5053.9	3922.01	4136	1800.7	3533.44	3652.96	3960.64	6330.66	8167.68
9942					Unmapped	1033.31	291.534	11612.8	10173.8	7896.06	11142.2	10809.8	10082.9	11865.7	13688.8	11553.3	10478.5	10718.1	9094.08	10899.2	8969.31	4785.25	9378.18	5807.87
9944			Hexakis(2-methyl-2-phenylpropyl)distannoxane;Fenbutatin oxide;Bis[tris(2-methyl-2-phenylpropyl)tin]oxide	-18.9991260401849;-19.6640823754117	MS1 mz matched	1033.63	128.844	5999.79	5791.39	5168.71	935.146	14285.6	192.423	203.745	206.319	284.897	511.749	330.362	2117.78	548.412	658.489	916.337	232.8	1194.26
9946					Unmapped	1033.93	341.273	17556.5	15576.2	17024.2	18863.7	18747.6	17883.5	17222.1	15406.3	17186.3	18263.7	16591.4	18120.9	15818.1	18860	17657	17376.4	17169.7
9947			Asparagoside F;	13.0760764698641;	MS1 mz matched	1034.19	279.733	3158.7	2305.68	2108.31	3363.66	1384.46	2480.2	2400.32	2244.92	2653.73	1696.09	2004.25	1148.93	662.908	1735.64	2593.39	3465.43	3691.24
9957					Unmapped	1035.65	129.668	14399	13346.7	12623.5	3835.85	33115	419.202	389.984	513.093	428.482	1239.9	436.535	6958.97	3450.55	2181.83	2030.33	429.469	1953.44
9989			TR-Saponin A;Aeruginopeptin 917S-C	-3.61623462597502;-18.080911590712	MS1 mz matched	1044.14	279.639	2299.53	3061.77	2611.83	2627.01	1282.37	2437.79	2396.29	1979.02	2331.84	1849.25	2130.74	961.351	2782.03	1515.14	2236.09	2363.99	4636.38
9996					Unmapped	1045.26	120.933	191681	165291	155903	146460	55735.5	192951	219945	318777	277647	243314	307135	85457.4	100867	38176	98296.4	138591	97170.6
10016					Unmapped	1049.98	340.647	58908.4	53605.5	54379.7	56802.2	50931.9	53081.8	55029.8	58700	58306.7	56375.8	59896.1	52854.7	65496.8	54430.6	51027	62318.3	46322.5
10018			Pisumsaponin I;	11.3684030104881;	MS1 mz matched	1050.16	279.659	1463.23	1202.63	1837.34	2112.53	1207.23	1332.37	986.272	1687.32	1886.14	1488.87	1648.42	917.762	990.497	1566.56	740.666	2206.81	3719.52
10021					Unmapped	1050.48	340.663	30407.6	23767.9	26841.2	29716.4	26977.5	26332.7	28115.3	30261.4	31512.5	28801.2	29792.7	28925.7	31481.5	26958.7	30307.2	29110	23527.9
10064					Unmapped	1056.04	340.59	16416.4	14570.8	11572.5	18135.2	17663.5	12697.6	12769.8	19424.2	18103.8	16831.9	21314.7	18044	21857.1	16956.7	16540.5	17277.3	10411
10067					Unmapped	1056.9	344.51	7350.75	5431.49	5478.28	4182.06	6040.23	7272.05	4659.43	3658.21	8304.3	6724.95	3718.47	7531.13	7022.44	7763.97	6503.52	3866.17	3884.19
10081					Unmapped	1061.23	120.958	30829.8	29193.4	28639.6	27770.6	8523.25	32920.8	34708.6	53343.3	49291.9	42404.4	55868	14071.4	16555.8	6185.13	18550.8	22422.4	17216.7
10083			TG(20:0/22:4(7Z,10Z,13Z,16Z)/22:1(13Z));TG(22:2(13Z,16Z)/20:1(11Z)/22:2(13Z,16Z));TG(22:0/22:1(13Z)/20:4(5Z,8Z,11Z,14Z));TG(22:1(13Z)/24:1(15Z)/18:3(6Z,9Z,12Z));TG(22:1(13Z)/20:0/22:4(7Z,10Z,13Z,16Z));TG(20:0/22:5(4Z,7Z,10Z,13Z,16Z)/22:0);TG(22:1(13Z)/20:3n6/22:1(13Z));TG(22:1(13Z)/20:3(5Z,8Z,11Z)/22:1(13Z));TG(20:0/20:4(5Z,8Z,11Z,14Z)/24:1(15Z));TG(20:0/24:1(15Z)/20:4(5Z,8Z,11Z,14Z));TG(24:0/20:…	-15.7585731777254;-15.7585731777254;-15.7585731777254;-15.7585731777254;-15.7585731777254;-15.7585731777254;-15.7585731777254;-15.7585731777254;-15.7585731777254;-15.7585731777254;-15.7585731777254;-15.7585731777254;-15.7585731777254;-15.7585731777254;-15	MS1 mz matched	1061.66	128.182	8284.99	7656.66	7917.29	1432.31	24917.4	254.081	256.767	378.456	329.176	575.305	334.22	3385.8	1485.4	1149.88	1340.99	363.525	2006.81
10120					Unmapped	1067.02	340.659	367603	283507	295010	384968	360718	261096	332399	373492	370929	343503	447167	364549	448126	347700	333748	397298	248116
10125			Soyasaponin bg;	-19.1942260175033;	MS1 mz matched	1067.52	340.619	42500.9	34429.7	30177.3	42891.5	41268.1	27515.4	36003.7	42470.4	39301.6	38935.8	48460.6	40185	49144.6	40564	36104.3	46850.9	24173.8
10174			2E,7Z,10Z,13Z,16Z-Docosapentaenoyl-CoA;Adrenoyl-CoA;Docosa-4,7,10,13,16-pentaenoyl CoA;trans,cis,cis,cis,cis-2,10,13,16,19-Docosapentaenoyl-CoA;(7Z,10Z,13Z,16Z,19Z)-Docosapentaenoyl-CoA;(4Z,7Z,10Z,13Z,16Z)-Docosapentaenoyl-CoA	-23.0171024134472;-23.0171024134472;-23.0171024134472;-23.0171024134472;-23.0171024134472;-23.0171024134472	MS1 mz matched	1079	340.665	66233.6	54588	52642.8	66928.1	61014.7	46087.3	54222.9	59360.3	65275.6	56997.2	69332	60352.9	77288.5	58086.9	54004.7	64461.5	43448.8
10178			Cistocardin;Isoeruboside B;	-23.3717501640205;-23.3717501640205;	MS1 mz matched	1079.5	340.651	39153.3	30747	31136.3	38967.8	38706.7	28490.9	30615.7	38047.4	37562.9	36977.2	43085.6	36331.3	42884.8	38641.4	31799.2	39342.6	24265.7
10238					Unmapped	1090.66	127.247	9870.59	5941.24	5220.64	1430.07	3084.7	2124.91	2904.85	5622.48	7314.66	5148.59	14181.3	3412.49	1008	841.865	9680.1	1485.47	8712.67
10246					Unmapped	1091.98	340.675	51265	42297.9	47556.9	52695.2	50193.1	38978.6	44946.8	48561.6	52366	47044.2	49739.9	49430.2	53612.8	44255.3	47462.3	51834.4	44119.8
10251			Hexakis(2-methyl-2-phenylpropyl)distannoxane;Fenbutatin oxide;Bis[tris(2-methyl-2-phenylpropyl)tin]oxide	-18.9991260401849;-19.6640823754117	MS1 mz matched	1092.67	127.225	20891.5	12308.1	12030.6	4838.63	6779.68	4986.55	5875.1	14645	14113.3	12566.5	21233.1	7954.05	3912.23	2529.61	26520.9	5193.53	21147.2
10255					Unmapped	1093.27	272.967	854.193	734.967	633.64	2431.05	913.715	974.224	1380.14	413.444	202.413	386.826	537.026	847.6	931.955	464.628	1297	2364.01	716.161
10273					Unmapped	1097.9	343.89	2180.12	2392.16	2461.93	2182.06	1574.9	2275.74	2189.99	1956.61	2084.14	3096.91	1639.76	1396.4	1691.63	2331.3	1992.84	1909.88	2028.86
10278					Unmapped	1099.34	294.035	2452.58	2046.01	1755.16	1862.29	1842.97	2408.49	2316.21	3112.05	2390.48	2929.67	2373.55	1769.49	2542.9	2152.85	270.829	2148.08	1350.58
10282					Unmapped	1101	340.659	8808.15	7120.88	6827.84	8130.32	7950.85	6101.8	7096.14	7566.39	7157.87	8625.28	8937.43	8854.78	8845.71	8759.16	7477.98	9314.38	5681.85
10288					Unmapped	1102.96	340.663	35695.3	35509.2	34198.4	37507.3	35302.3	34931.8	34368.5	38261.7	39422.2	37747.6	33512.9	35773.7	36172.4	34573.1	32912.5	38412.4	34120.5
10292			PIP3(18:0/18:1(9Z));PIP3(18:0/18:1(11Z));	-1.60348145282062;-1.60348145282062;	MS1 mz matched	1103.46	340.675	17617.7	19316.3	19599.8	19688.2	20450.4	18414.5	18349.6	18846	20236.6	20279.3	21200.3	18413.5	18850	20111.6	19323.8	20456	18061.2
10320					Unmapped	1108.02	340.664	67016.2	43932	39315.2	66017.8	62000.1	37410.6	51535.8	62884.2	60821.7	54206.3	78082.5	58570.5	76242.2	54620.5	52382.8	65062.3	39984.6
10322					Unmapped	1108.52	340.59	37217.2	30298.3	27799.1	43126.6	37561.2	25127.5	29360.5	40267.3	34671	31360	45706.6	34706.8	49711	34805.4	33944.1	41864.4	22513.1
10335					Unmapped	1114.66	125.346	10453.8	7405.8	8015.23	967.913	2134.84	1436.64	2493.93	1782.44	3157.52	2007.4	2216.59	2164.27	2778.71	1116.92	21263	1126.76	21268.2
10337					Unmapped	1115.25	272.787	1499.98	1076.9	1239.62	2940.56	1693.39	1698.3	1545.18	748.829	475.747	738.25	1095.35	1380.32	1852.58	860.939	1997.17	3335.26	1178.14
10346					Unmapped	1116.67	126.104	8866.08	6843.94	6588.98	1253.57	1826.12	1889.4	2548.68	2689.9	7020.05	3298.81	5288.51	1472.89	2211.32	1207.63	19295.2	1407.93	19393.7
10362					Unmapped	1118.69	125.688	18711.7	13403.9	12591.3	3023.82	6578	3339.81	5409.52	14384.4	15447.4	14477.8	23271.1	7099.22	2630.32	2694.42	33609.4	3963.62	32570.9
10380					Unmapped	1121.27	272.674	1461.43	1114.48	1422.94	3069.88	1692.77	1610.33	1549.49	825.399	516.21	750.149	1251.27	1355.01	1627.19	733.555	2370.55	3622.92	1312.73
10406					Unmapped	1127.06	340.663	16219.1	13569.6	11610.7	17158.7	18175.5	11585.2	15418.5	16270	16136.8	14838.7	20268.5	16676.1	17005.9	13803.4	14465.8	16136.7	15125.4
10418			Holothurin	-0.307628	MS1 mz matched	1130.24	122.222	14288	14068.1	12565.3	16280	8904.44	15780.1	14542	13253.5	15689.6	16216.1	7928.96	12148.7	13345.7	7619.56	9361.79	15425.4	9723.91
10426			Lacto-N-neohexaose;p-Lacto-N-hexaose;Lacto-N-hexaose;	16.1235800647846;16.1235800647846;16.1235800647846;	MS1 mz matched	1131.98	340.659	43929	38924	40813.4	50216.8	43249.3	39638.3	40621.5	49691	44991.7	46975.8	47215.8	45604.1	45251.8	44247.7	45614.9	46258.3	33962
10431			Mannosyl-inositol-phosphorylceramide;	6.89690815200526;	MS1 mz matched	1132.48	340.661	25634	22369.5	23200.4	26360.2	23495.4	19761.7	23722.6	25452.2	29470.8	24124.5	28436.2	24597.6	25197.6	24547.5	22772	25115.8	19414.4
10456					Unmapped	1140.67	124.075	10149.3	7096.32	7626.39	3158.74	2568.79	1210.48	2727.7	1060.52	2764.19	2479.95	3481.83	2771.88	3820.74	1206.49	23374.2	4046.6	20457.8
10464					Unmapped	1143.25	272.903	1268.8	1000.97	1195.06	1863.08	1199.9	1780.53	1329.86	1063.79	524.438	839.263	936.071	1342.64	1515.04	666.63	1485.23	2222.55	1113.46
10474					Unmapped	1144.96	340.612	11498.7	9834.33	11170.7	10091.4	10916.9	11641.8	10974.6	12629.5	12293	12207.8	12893.4	12026.6	14477.8	10688.1	13183.6	13008.6	8247.43
10482					Unmapped	1146.21	122.205	8397.36	5990.91	5791.3	7451.27	3983.78	7324.05	7070.27	4975.99	5045.63	6113.15	4202.71	5142.67	5715.22	3650.25	4430.51	7612.96	5792.77
10491					Unmapped	1149.02	340.659	214301	168414	169434	225740	205908	144164	178717	209861	214589	195816	248974	211626	256464	201974	182748	218533	145159
10492			1alpha,3beta,22R-Trihydroxyergosta-5,24E-dien-26-oic acid 3-O-b-D-glucoside 26-O-[b-D-glucosyl-(1-&gt;4)-b-D-glucosyl-(1-&gt;2)-6-acetyl-b-D-glucosyl] ester;	-9.32865711941112;	MS1 mz matched	1149.52	340.663	32502	24114.7	23130.9	35038	30919.5	21192.8	27907.6	31580	33167.8	26727	39593	32576.1	40385.4	31180.7	32151.9	35591.9	20458.3
10506					Unmapped	1155.94	340.673	22738.7	22317.3	23678.9	19603.2	18822.5	22785.3	22134.6	24117.1	23712.1	21393.2	20355.1	21776.6	22705.3	23467.7	22239.1	23817.4	22786.3
10507					Unmapped	1156.44	340.635	13529.6	13626.3	12649.5	13940.7	13667.8	12206.2	10919.3	11739.1	13808.4	13452.2	11548	13464.1	13205.5	10799	11828.7	12162.7	12862.3
10523					Unmapped	1159.22	273.028	1333.47	1090.66	1207.45	1833.78	1455.04	1755.18	1523.91	1092.43	769.202	876.053	1306.1	1065.49	1683.29	741.91	1645.66	2359.34	1472.72
10529					Unmapped	1161	340.663	52948.6	41073.9	42490.7	53455.6	48354.5	34750.2	41966.9	53329.4	53584.7	47545.3	62026	51986.6	59927.6	48484.2	45255.6	50431.4	36242.5
10532					Unmapped	1161.5	340.661	30044.5	27997.4	29106.5	31696.4	30680.6	21297.7	27019.1	31750.1	30331.1	34469.5	37381.1	33103.7	39611.5	30752.6	28631.1	31930.7	22173.4
10554					Unmapped	1168.7	122.523	7006.51	6354.81	5960.17	2748.01	2371.68	946.608	1688.23	1948.55	1832.55	1057.53	1633.79	2439.54	5523.89	612.261	21633.5	4880.75	20129.9
10569					Unmapped	1172.98	340.659	125445	110564	109683	130406	116973	95306.7	114641	129802	125544	119116	128722	125195	136723	124237	117014	122349	98844
10573					Unmapped	1173.48	340.659	24048.8	22761	23024.3	24741	23157.9	20308.8	21316.1	27289.7	24637	24581.1	24802.3	23823.1	27731.2	21754.6	23308.9	29116.1	18614.9
10593					Unmapped	1179.04	340.612	11182.6	10047.7	9598.87	15388.7	11146.4	7813.16	10323.4	13248.1	13042.9	12604.2	15094.4	11567.6	15266.6	13135.4	10235.5	13462.5	7607.62
10594					Unmapped	1179.19	279.652	2355.31	2810.39	3527.69	2770.44	1843.94	2915.35	1760.09	2371.84	2551.74	2314.4	2042.38	827.382	920.627	1758.76	1980.43	2951.41	4866.42
10608					Unmapped	1183.01	340.661	7904.21	5358.98	5868.77	6471.39	7146.06	6063.22	6121.57	6829.39	8633.37	6294.47	7996.94	6765.38	7038.23	6292.17	5983.66	7813.04	5078.29
10644					Unmapped	1189.49	287.159	61995.7	59439.5	60659.3	80241.6	75940.7	54785.6	67722	68084.5	66202.6	63693.9	85470.9	80344	95838.8	67476.7	7167.41	81144	9534.72
10646					Unmapped	1189.99	286.548	13901.6	8569.69	12032.3	15935.2	16892.3	9223.2	14663.6	12983.4	14540.2	12492.8	17696.4	18469.2	17762.5	14906.7	28.52	15134	132.554
10654					Unmapped	1191.02	340.663	18157.3	11357.7	11319.9	14891.1	15978.4	10810.2	13728.1	17910.2	16607.3	15443.5	22964.5	16778.5	17868.6	13711.4	12350.4	15055.1	10753.4
